# Supplementary material for: Poly[[1-(2-pyrid­yl)ethanone-κ2 N,O]di-μ2-thio­cyanato-κ2 N:S;κ2 S:N-cadmium(II)]
Source: Acta Crystallogr Sect E Struct Rep Online. 2010 Jul 3;66(Pt 8):m868. doi: 10.1107/S1600536810025225 (PMC3007290; doi:10.1107/S1600536810025225)
Supplement: Supplementary file 2 [file e-66-0m868-Isup2.hkl]

# 
# h,k,l, Fc-squared, Fo-squared, sigma(Fo-squared) and status flag 
# 
data_I
_shelx_title ' p21n in P2(1)/n' 
_shelx_refln_list_code          4 
_shelx_F_calc_maximum      223.47 
_exptl_crystal_F_000       680.00 
_reflns_d_resolution_high  0.7829 
 
loop_ 
 _symmetry_equiv_pos_as_xyz 
 'x, y, z' 
 '-x+1/2, y+1/2, -z+1/2' 
 '-x, -y, -z' 
 'x-1/2, -y-1/2, z-1/2' 
 
_cell_length_a    12.3511 
_cell_length_b     7.6540 
_cell_length_c    12.5636 
_cell_angle_alpha  90.000 
_cell_angle_beta   97.045 
_cell_angle_gamma  90.000 
 
_shelx_F_squared_multiplier     1.000 
 
loop_ 
 _refln_index_h 
 _refln_index_k 
 _refln_index_l 
 _refln_F_squared_calc 
 _refln_F_squared_meas 
 _refln_F_squared_sigma 
 _refln_observed_status 
   2   0   0    18873.38    17693.43    939.13 o 
   4   0   0      535.78      573.00     10.80 o 
   6   0   0     2365.55     2228.31     31.62 o 
   8   0   0     4572.43     4775.31     61.61 o 
  10   0   0     2588.90     2524.90     72.56 o 
  12   0   0     2816.18     2795.90     88.36 o 
  14   0   0       93.93       36.03     16.29 o 
   1   1   0    24020.29    21453.55    227.93 o 
   2   1   0      285.56      264.62      8.73 o 
   3   1   0      332.23      291.82      7.56 o 
   4   1   0     1269.28     1154.16     15.74 o 
   5   1   0     7656.86     7999.39     79.84 o 
   6   1   0     4114.84     4168.36     46.47 o 
   7   1   0     1821.20     1905.19     26.26 o 
   8   1   0      356.93      365.37      9.34 o 
   9   1   0     1706.02     1744.93     28.14 o 
  10   1   0      841.87      873.78     23.16 o 
  11   1   0     2935.71     2903.02     50.52 o 
  12   1   0     1061.29     1087.86     35.60 o 
  13   1   0      215.15      207.03     17.80 o 
  14   1   0      544.69      576.29     28.63 o 
  15   1   0      358.48      380.09     25.47 o 
   0   2   0     3992.21     3935.38     57.94 o 
   1   2   0      142.02      150.00      4.64 o 
   2   2   0      127.38      132.05      4.32 o 
   3   2   0     9220.93     8738.34     85.22 o 
   4   2   0      884.73     1098.95     20.28 o 
   5   2   0    11998.56    11845.30    135.59 o 
   6   2   0       10.73       10.93      3.72 o 
   7   2   0     2942.27     2967.55     50.29 o 
   8   2   0       58.84       64.27     10.96 o 
   9   2   0       13.64       14.76      4.83 o 
  10   2   0      608.23      565.01     16.36 o 
  11   2   0     1887.43     1813.80     38.62 o 
  12   2   0      313.65      310.09     16.33 o 
  13   2   0     1932.18     1921.79     43.19 o 
  14   2   0       67.87       56.04     12.59 o 
  15   2   0      395.84      404.51     25.47 o 
   1   3   0      540.05      660.84     12.28 o 
   2   3   0    15723.22    15084.79    143.63 o 
   3   3   0     2610.30     2733.51     28.86 o 
   4   3   0    23051.69    21935.87    226.73 o 
   5   3   0      680.83      709.34     12.57 o 
   6   3   0     4344.90     4485.15     80.53 o 
   7   3   0     1611.86     1740.19     33.01 o 
   8   3   0     1324.74     1309.15     28.66 o 
   9   3   0      178.59      210.25     12.69 o 
  10   3   0      758.98      742.54     22.50 o 
  11   3   0      139.93      150.76     12.03 o 
  12   3   0     1597.74     1529.87     37.55 o 
  13   3   0       60.58       48.62      9.58 o 
  14   3   0      810.51      820.71     29.12 o 
   0   4   0      602.98      643.14     19.70 o 
   1   4   0      714.93      672.18     14.49 o 
   2   4   0     1603.29     1672.73     24.43 o 
   3   4   0     4556.95     4330.99     72.56 o 
   4   4   0     3772.62     3761.79     45.55 o 
   5   4   0     4967.06     5027.17     69.92 o 
   6   4   0      883.99      933.92     23.38 o 
   7   4   0      205.04      201.82     11.97 o 
   8   4   0     6386.19     6592.14     91.51 o 
   9   4   0       74.55       85.77     14.75 o 
  10   4   0     1681.88     1689.56     37.76 o 
  11   4   0      264.69      238.12     15.11 o 
  12   4   0       11.56        3.54      8.20 o 
  13   4   0      514.75      569.76     35.63 o 
  14   4   0       18.48       11.99      8.55 o 
   1   5   0     1319.55     1354.66     23.04 o 
   2   5   0       20.28       17.50      4.06 o 
   3   5   0     3623.82     3557.55     61.55 o 
   4   5   0        5.84       27.79     31.10 o 
   5   5   0      427.92      379.46     23.20 o 
   6   5   0     1052.97     1034.26     26.88 o 
   7   5   0     3405.65     3434.18     69.35 o 
   8   5   0       57.71       50.62     11.11 o 
   9   5   0     4565.71     4481.47     72.28 o 
  10   5   0        0.77       -9.16      7.86 o 
  11   5   0      443.64      420.61     20.30 o 
  12   5   0       76.81       67.43     11.51 o 
  13   5   0       21.62       21.96     17.28 o 
   0   6   0     2653.49     2659.07     54.27 o 
   1   6   0      490.13      481.37     14.13 o 
   2   6   0     1029.03     1051.27     25.69 o 
   3   6   0     1826.82     1786.58     35.52 o 
   4   6   0      411.00      427.95     35.05 o 
   5   6   0      460.40      440.28     23.35 o 
   6   6   0      698.37      782.51     37.02 o 
   7   6   0        0.50       -9.07      6.52 o 
   8   6   0     3746.00     3703.90     64.73 o 
   9   6   0       41.55       38.68      9.09 o 
  10   6   0      571.25      574.80     23.89 o 
  11   6   0        2.31       -2.85      7.22 o 
  12   6   0        2.71       -4.16      8.30 o 
   1   7   0      394.37      373.77     23.36 o 
   2   7   0     1282.51     1258.02     37.29 o 
   3   7   0     1003.34     1065.97     52.08 o 
   4   7   0     2916.78     2795.34     64.56 o 
   5   7   0      158.33      146.09     20.24 o 
   6   7   0      912.16      824.19     34.31 o 
   7   7   0      609.61      653.58     44.43 o 
   8   7   0      169.13      165.39     20.73 o 
   9   7   0      257.12      244.54     28.88 o 
  10   7   0        6.08        9.38     11.17 o 
   0   8   0       11.72       -0.99     10.86 o 
   1   8   0      136.07      102.43     13.26 o 
   2   8   0       61.72       67.46     12.55 o 
   3   8   0      521.49      511.15     46.40 o 
   4   8   0       84.68       70.00     13.26 o 
   5   8   0      911.54      921.33     36.63 o 
   6   8   0       18.68       22.26     11.02 o 
   7   8   0      308.86      286.87     27.64 o 
   8   8   0       34.04       28.59     22.95 o 
   9   8   0       15.81       23.96     12.55 o 
   1   9   0      724.23      712.80     44.43 o 
   2   9   0      147.78      105.14     21.72 o 
   3   9   0        0.55       -2.96     11.35 o 
   4   9   0      318.50      326.67     24.61 o 
   5   9   0      104.95      106.21     16.93 o 
   6   9   0      137.13      136.35     18.20 o 
 -15   0   1      672.53      612.10     42.95 o 
 -13   0   1     1747.74     1671.91     67.13 o 
 -11   0   1     1676.34     1579.11     59.24 o 
  -9   0   1       58.04       73.34      8.15 o 
  -7   0   1     3120.05     3216.88     43.29 o 
  -5   0   1    20746.15    19886.68    213.98 o 
  -3   0   1     5808.07     5747.17     64.70 o 
   1   0   1     3861.22     4328.12     84.90 o 
   3   0   1    44926.21    36367.71    467.20 o 
   5   0   1    15921.97    16177.50    176.19 o 
   7   0   1      854.91      915.38     18.29 o 
   9   0   1     1070.71     1060.73     29.13 o 
  11   0   1      536.75      491.16     31.59 o 
  13   0   1     1861.85     1897.01     72.07 o 
  15   0   1      821.55      855.45     51.34 o 
 -15   1   1      216.24      203.09     19.72 o 
 -14   1   1     1416.41     1374.08     44.29 o 
 -13   1   1      261.83      223.68     18.67 o 
 -12   1   1     2360.76     2264.77     74.54 o 
 -11   1   1     1431.34     1377.83     31.72 o 
 -10   1   1        3.94        1.11      4.74 o 
  -9   1   1     3651.07     3683.60     46.82 o 
  -8   1   1     2608.95     2667.75     31.31 o 
  -7   1   1      510.92      504.10     10.24 o 
  -6   1   1     8989.97     9108.14     91.03 o 
  -5   1   1     1278.69     1310.54     20.95 o 
  -4   1   1     4810.67     4707.80     48.80 o 
  -3   1   1        2.75       19.76      3.08 o 
  -2   1   1     3743.57     3738.13     44.90 o 
  -1   1   1    13405.86    13024.23    131.10 o 
   0   1   1     1254.61     1355.92     15.24 o 
   1   1   1     4739.77     4888.97     42.41 o 
   2   1   1    34800.41    29243.85    266.67 o 
   3   1   1     9388.63     9796.26     93.21 o 
   4   1   1    25485.55    24190.93    222.06 o 
   5   1   1      815.01      907.59     12.26 o 
   6   1   1     5912.47     6082.21     56.16 o 
   7   1   1     3111.36     3148.23     33.09 o 
   8   1   1      311.09      309.48      9.92 o 
   9   1   1     2926.85     3008.09     40.64 o 
  10   1   1      843.15      835.50     22.79 o 
  11   1   1      656.67      655.40     21.36 o 
  12   1   1      978.89      999.45     27.73 o 
  13   1   1       79.45       90.21     13.43 o 
  14   1   1      913.65      833.99     33.85 o 
  15   1   1      235.05      237.81     30.11 o 
 -15   2   1       85.56       75.27     14.48 o 
 -14   2   1       10.62        7.91      9.06 o 
 -13   2   1      764.55      785.47     32.27 o 
 -12   2   1      867.57      868.84     26.57 o 
 -11   2   1      365.63      361.70     16.61 o 
 -10   2   1     4632.31     4625.27     58.89 o 
  -9   2   1     2458.95     2432.63     36.40 o 
  -8   2   1     7191.03     7171.06     91.46 o 
  -7   2   1     2525.16     2456.15     39.43 o 
  -6   2   1      521.04      593.85     15.58 o 
  -5   2   1      471.91      427.98     15.83 o 
  -4   2   1     1084.81     1102.70     20.70 o 
  -3   2   1      986.27     1069.19     24.58 o 
  -2   2   1    11990.72    12082.44    134.38 o 
  -1   2   1     2629.08     3049.29     32.86 o 
   0   2   1    14350.88    13242.21    124.36 o 
   1   2   1     9232.51     9656.04     98.83 o 
   2   2   1     7869.34     7838.59     79.74 o 
   3   2   1     5991.98     6199.44     55.40 o 
   4   2   1        0.11        5.89      1.31 o 
   5   2   1     4621.53     4462.78     58.34 o 
   6   2   1     2790.80     2904.38     35.71 o 
   7   2   1      141.69      134.27      6.50 o 
   8   2   1     8558.99     8335.15    111.76 o 
   9   2   1       61.68       75.34      7.38 o 
  10   2   1     2324.24     2344.05     42.01 o 
  11   2   1      412.78      432.01     18.20 o 
  12   2   1        4.40       -3.96      4.97 o 
  13   2   1      102.69       96.32     11.35 o 
  14   2   1      156.92      175.83     18.49 o 
  15   2   1      137.52      120.44     16.74 o 
 -14   3   1        0.08       -5.14      7.31 o 
 -13   3   1      105.41      103.39     12.10 o 
 -12   3   1       17.76       13.58      9.36 o 
 -11   3   1      405.00      397.65     15.19 o 
 -10   3   1       12.00        8.72      5.48 o 
  -9   3   1     5004.29     4891.22     94.74 o 
  -8   3   1      133.15      131.39     12.47 o 
  -7   3   1     4432.65     4330.28     62.56 o 
  -6   3   1      639.53      686.41     18.65 o 
  -5   3   1       49.15       89.16     14.77 o 
  -4   3   1     5550.78     5868.25     62.76 o 
  -3   3   1     8457.55     8683.58     77.58 o 
  -2   3   1       34.65       33.50      4.84 o 
  -1   3   1    22103.76    20698.67    193.69 o 
   0   3   1     7026.80     7314.78     74.03 o 
   1   3   1     7649.21     7760.18     78.10 o 
   2   3   1     5388.30     5522.00     57.91 o 
   3   3   1     1287.17     1338.45     17.07 o 
   4   3   1      100.54      144.74      9.73 o 
   5   3   1     4092.91     4212.76     41.58 o 
   6   3   1       90.62      108.57      8.62 o 
   7   3   1     3994.12     3979.68     58.34 o 
   8   3   1      361.32      358.91     14.35 o 
   9   3   1     2037.63     2037.92     51.25 o 
  10   3   1       17.29       12.89      6.88 o 
  11   3   1      841.22      880.79     25.72 o 
  12   3   1      781.33      853.63     27.37 o 
  13   3   1        1.91        9.98      7.37 o 
  14   3   1       24.08       40.61     11.90 o 
 -14   4   1       13.65       10.44      8.21 o 
 -13   4   1      507.53      553.97     29.12 o 
 -12   4   1      321.26      302.87     37.52 o 
 -11   4   1      321.77      334.00     17.22 o 
 -10   4   1     1070.78     1053.59     32.74 o 
  -9   4   1      238.76      203.44     14.44 o 
  -8   4   1     1646.21     1630.68     37.64 o 
  -7   4   1      305.02      290.02     25.54 o 
  -6   4   1      910.70      910.29     23.26 o 
  -5   4   1     6134.50     6281.66     83.80 o 
  -4   4   1     1082.66     1102.06     23.37 o 
  -3   4   1     2395.08     2547.51     32.28 o 
  -2   4   1     9428.36     9571.54     96.87 o 
  -1   4   1      140.72      142.07      7.12 o 
   0   4   1    12349.84    12024.60    119.01 o 
   1   4   1      672.80      752.98     14.80 o 
   2   4   1        2.41        5.49      4.08 o 
   3   4   1     2523.08     2567.25     33.04 o 
   4   4   1     1886.85     1980.71     24.49 o 
   5   4   1     1762.25     1763.02     33.20 o 
   6   4   1     1412.36     1409.90     34.06 o 
   7   4   1     2918.51     2992.94     49.95 o 
   8   4   1     3691.58     3657.40     87.76 o 
   9   4   1        1.57        6.16      5.55 o 
  10   4   1     1216.01     1207.54     31.25 o 
  11   4   1     1896.93     1969.77     42.51 o 
  12   4   1      198.14      217.09     18.96 o 
  13   4   1      832.95      881.41     36.90 o 
  14   4   1       42.66       36.10     10.31 o 
 -13   5   1        3.49       10.30     11.10 o 
 -12   5   1      604.08      610.28     24.67 o 
 -11   5   1       25.44       34.43      8.78 o 
 -10   5   1      108.32      124.14     12.40 o 
  -9   5   1       29.12       14.88     13.75 o 
  -8   5   1      558.35      569.73     20.77 o 
  -7   5   1       13.57        9.63      7.16 o 
  -6   5   1     5610.75     5447.01     78.97 o 
  -5   5   1      129.03      104.72     12.83 o 
  -4   5   1     5612.54     5591.34     96.31 o 
  -3   5   1       44.19       35.23      6.02 o 
  -2   5   1     1407.54     1463.96     23.96 o 
  -1   5   1       63.67       63.20      7.05 o 
   0   5   1      114.33      108.56      7.77 o 
   1   5   1       38.18       44.30      5.09 o 
   2   5   1      890.91      850.08     17.53 o 
   3   5   1       43.04       45.82      8.17 o 
   4   5   1     2830.41     2785.53     58.46 o 
   5   5   1      128.66      103.89     11.85 o 
   6   5   1     3643.29     3592.44     58.60 o 
   7   5   1       69.30       67.81     14.59 o 
   8   5   1      149.14      141.63     11.77 o 
   9   5   1       30.35       45.78     15.39 o 
  10   5   1     1128.61     1162.11     33.30 o 
  11   5   1      141.46      122.79     20.27 o 
  12   5   1     1889.78     1901.00     45.18 o 
  13   5   1       96.90       97.74     24.68 o 
 -12   6   1       91.81       78.47     12.57 o 
 -11   6   1      163.93      145.96     14.78 o 
 -10   6   1       76.06       68.16     11.21 o 
  -9   6   1       23.28       29.16      8.30 o 
  -8   6   1      194.10      194.33     15.16 o 
  -7   6   1      886.74      789.97     32.02 o 
  -6   6   1       15.21       15.55      8.73 o 
  -5   6   1     5176.01     5064.14     94.36 o 
  -4   6   1       14.25       14.14      7.50 o 
  -3   6   1     3143.38     3243.17     52.39 o 
  -2   6   1     2817.09     2828.92     47.44 o 
  -1   6   1       15.13       23.15      4.69 o 
   0   6   1     3041.03     3004.84     41.95 o 
   1   6   1      891.00      896.26     21.49 o 
   2   6   1      165.54      126.44      9.97 o 
   3   6   1     2389.01     2420.37     43.10 o 
   4   6   1      515.13      497.65     33.81 o 
   5   6   1     1852.03     1825.17     48.50 o 
   6   6   1      562.46      544.47     26.53 o 
   7   6   1      542.90      570.85     42.45 o 
   8   6   1      176.26      160.34     22.78 o 
   9   6   1        0.32       25.98     28.46 o 
  10   6   1       72.61       71.21     14.68 o 
  11   6   1      719.68      780.63     78.98 o 
  12   6   1       22.11       27.56     12.65 o 
 -11   7   1      373.26      343.29     21.45 o 
 -10   7   1       19.07       13.27     10.79 o 
  -9   7   1      523.62      574.53     31.35 o 
  -8   7   1        3.85        2.85      9.87 o 
  -7   7   1      297.90      274.48     33.81 o 
  -6   7   1      367.15      379.61     24.68 o 
  -5   7   1        0.23       -1.06     11.35 o 
  -4   7   1     1918.90     2026.14     52.87 o 
  -3   7   1       57.86       58.36     11.15 o 
  -2   7   1      383.96      383.95     16.55 o 
  -1   7   1     1757.98     1784.67     37.03 o 
   0   7   1     1518.46     1621.39     41.73 o 
   1   7   1      807.10      781.29     23.27 o 
   2   7   1     1380.88     1386.74     32.15 o 
   3   7   1        8.87       13.91      7.58 o 
   4   7   1      202.01      182.45     31.10 o 
   5   7   1      278.15      230.74     19.75 o 
   6   7   1       74.60       77.32     13.56 o 
   7   7   1     1384.27     1306.27    143.15 o 
   8   7   1      124.90      160.27     18.84 o 
   9   7   1      509.12      525.86     44.92 o 
  10   7   1      135.54      120.51     36.53 o 
  -9   8   1       49.16       46.22     20.98 o 
  -8   8   1      299.34      264.63     41.46 o 
  -7   8   1       51.59       15.80     11.52 o 
  -6   8   1        4.51      -10.72      7.94 o 
  -5   8   1        1.11      -14.81      9.87 o 
  -4   8   1      348.60      376.33     23.21 o 
  -3   8   1        5.91        4.05      8.20 o 
  -2   8   1      554.04      525.05     25.92 o 
  -1   8   1      183.53      189.85     16.41 o 
   0   8   1     1234.57     1212.00     38.04 o 
   1   8   1       23.02       15.63     10.37 o 
   2   8   1     1194.21     1156.59     38.74 o 
   3   8   1       26.93       25.42     10.12 o 
   4   8   1       35.40       28.63     23.69 o 
   5   8   1       78.36       49.11     12.92 o 
   6   8   1      527.14      502.97     28.43 o 
   7   8   1        0.07        3.87     11.15 o 
   8   8   1     1026.86     1202.64     46.59 o 
  -6   9   1      173.46      146.96     18.67 o 
  -5   9   1        0.01        0.99      9.94 o 
  -4   9   1      360.01      348.60     92.06 o 
  -3   9   1       64.69       67.77     13.78 o 
  -2   9   1      139.60      124.39     22.71 o 
  -1   9   1      306.12      321.35     32.09 o 
   0   9   1       15.37       20.18      9.24 o 
   1   9   1      555.20      571.62     40.48 o 
   2   9   1      444.96      434.89     36.53 o 
   3   9   1      143.07      148.09     24.68 o 
   4   9   1      502.92      488.38     28.27 o 
   5   9   1       32.40       46.11     14.13 o 
 -14   0   2        6.88       16.29     13.33 o 
 -12   0   2     1423.59     1323.41     56.77 o 
 -10   0   2     7432.67     7289.38    168.33 o 
  -8   0   2     5318.96     5237.44     80.96 o 
  -6   0   2       19.94       25.53      5.32 o 
  -4   0   2     8539.81     8498.23    230.28 o 
  -2   0   2    45704.89    39024.68   1860.87 o 
   0   0   2    25657.94    24728.64    319.27 o 
   2   0   2      131.25      186.13      8.14 o 
   4   0   2     3918.50     4257.57    136.73 o 
   6   0   2    12897.02    12759.23    162.43 o 
   8   0   2     7026.99     7231.21     88.89 o 
  10   0   2      686.08      698.90     24.77 o 
  12   0   2       16.96       29.12     13.33 o 
  14   0   2      426.06      428.47     35.05 o 
 -15   1   2       34.83       43.15     12.90 o 
 -14   1   2      947.28      884.17     35.08 o 
 -13   1   2       64.98       61.20     12.04 o 
 -12   1   2      371.29      347.27     20.24 o 
 -11   1   2     2885.84     2875.14     50.34 o 
 -10   1   2      119.04      129.77     10.15 o 
  -9   1   2     7723.59     7484.22     88.89 o 
  -8   1   2     1367.44     1405.49     20.04 o 
  -7   1   2      935.74     1017.12     13.05 o 
  -6   1   2     4231.88     4485.96     39.44 o 
  -5   1   2      791.84      830.47     10.49 o 
  -4   1   2      278.15      261.36      5.21 o 
  -3   1   2     1403.07     1371.84     15.07 o 
  -2   1   2     1246.45     1526.22     15.98 o 
  -1   1   2     8769.41     8569.84     72.87 o 
   0   1   2      142.48      120.97      4.35 o 
   1   1   2    14715.22    14255.31    132.61 o 
   2   1   2     4046.97     4320.66     43.67 o 
   3   1   2       59.64       81.63      4.02 o 
   4   1   2    16272.84    15852.81    133.61 o 
   5   1   2     3785.54     4081.64     39.86 o 
   6   1   2     2677.45     2731.40     29.48 o 
   7   1   2     8933.67     8924.58     81.05 o 
   8   1   2      176.34      161.80      7.66 o 
   9   1   2     1553.32     1642.83     24.26 o 
  10   1   2     1078.68     1088.91     26.66 o 
  11   1   2      148.96      131.04     10.57 o 
  12   1   2      774.67      863.68     36.73 o 
  13   1   2       15.20        9.97      8.71 o 
  14   1   2      150.12      148.57     16.78 o 
  15   1   2      450.84      443.71     26.15 o 
 -15   2   2      995.72      976.84     77.50 o 
 -14   2   2       56.84       68.87     13.26 o 
 -13   2   2     1467.21     1447.25     44.66 o 
 -12   2   2      333.71      319.66     16.23 o 
 -11   2   2      117.42      137.83     13.24 o 
 -10   2   2     2074.02     2051.49     33.55 o 
  -9   2   2      786.22      747.87     17.75 o 
  -8   2   2       11.41       23.86      5.40 o 
  -7   2   2     8065.74     8076.12    100.00 o 
  -6   2   2      944.02      939.57     20.55 o 
  -5   2   2     8088.34     7983.19     96.14 o 
  -4   2   2      612.35      627.12     11.17 o 
  -3   2   2     8326.23     8380.44     83.04 o 
  -2   2   2       95.35      128.44      6.33 o 
  -1   2   2      257.21      275.57      6.41 o 
   0   2   2     2747.21     2805.31     31.28 o 
   1   2   2     9360.16     9601.95     92.64 o 
   2   2   2    18459.06    17762.57    148.42 o 
   3   2   2    26071.21    24597.33    228.07 o 
   4   2   2       23.45       16.37      2.06 o 
   5   2   2    14582.17    14438.66    138.38 o 
   6   2   2     3211.49     3239.90     33.97 o 
   7   2   2      656.26      680.02     14.64 o 
   8   2   2     1680.04     1569.60     30.36 o 
   9   2   2      183.55      189.43     10.91 o 
  10   2   2        1.71        3.89      7.20 o 
  11   2   2     3358.30     3400.92     58.07 o 
  12   2   2       98.84      111.88     11.37 o 
  13   2   2     1129.77     1131.64     33.22 o 
  14   2   2        2.38        3.13      8.55 o 
 -15   3   2       51.23       49.50     12.90 o 
 -14   3   2      740.97      706.01     36.80 o 
 -13   3   2        9.08        7.77      6.83 o 
 -12   3   2      845.66      790.69     26.24 o 
 -11   3   2       14.44        6.57      5.20 o 
 -10   3   2      211.59      213.92     17.73 o 
  -9   3   2       10.42       10.63      5.60 o 
  -8   3   2     1179.64     1176.57     27.18 o 
  -7   3   2     1814.45     1658.70     38.72 o 
  -6   3   2    11940.22    11805.29    140.66 o 
  -5   3   2      962.56     1007.84     16.96 o 
  -4   3   2    21163.24    20494.84    194.20 o 
  -3   3   2     2234.68     2266.42     25.15 o 
  -2   3   2       64.12       69.29      7.00 o 
  -1   3   2      191.03      208.54      6.78 o 
   0   3   2     5994.70     5902.12     61.63 o 
   1   3   2      196.40      186.82      6.47 o 
   2   3   2    17764.17    16688.28    190.73 o 
   3   3   2     1786.17     1912.62     22.43 o 
   4   3   2     4690.39     4644.08     45.49 o 
   5   3   2      193.39      214.48     10.19 o 
   6   3   2      251.72      277.14     25.93 o 
   7   3   2      126.94      121.16     11.22 o 
   8   3   2        0.23        2.81      4.22 o 
   9   3   2       23.06       25.33      6.21 o 
  10   3   2     2399.91     2338.38     44.16 o 
  11   3   2       59.77       61.97     10.65 o 
  12   3   2     1551.85     1634.49     47.44 o 
  13   3   2       18.63       13.80      7.34 o 
  14   3   2      808.55      823.76     37.17 o 
 -14   4   2      341.41      323.63     20.55 o 
 -13   4   2      127.60      116.47     13.38 o 
 -12   4   2      543.56      568.16     23.41 o 
 -11   4   2      503.48      495.07     20.47 o 
 -10   4   2     1142.35     1152.41     30.62 o 
  -9   4   2      119.94      111.83     10.59 o 
  -8   4   2      652.12      638.86     21.15 o 
  -7   4   2     1597.40     1703.36     63.26 o 
  -6   4   2      190.20      203.00     20.74 o 
  -5   4   2     3705.85     3669.53     56.06 o 
  -4   4   2     1451.93     1491.88     29.24 o 
  -3   4   2     2374.28     2277.50     29.81 o 
  -2   4   2     6132.29     6162.93     66.27 o 
  -1   4   2      187.08      197.91      7.44 o 
   0   4   2     3436.76     3511.46     42.32 o 
   1   4   2     3265.82     3145.14     39.05 o 
   2   4   2      857.23      867.00     16.39 o 
   3   4   2     2001.60     1988.80     28.09 o 
   4   4   2      309.89      326.98      8.51 o 
   5   4   2      199.79      201.22     11.59 o 
   6   4   2     1713.66     1794.28     34.51 o 
   7   4   2       52.29       51.00      7.33 o 
   8   4   2     3094.65     3095.23     68.83 o 
   9   4   2        8.63        1.03      5.71 o 
  10   4   2      889.13      894.65     26.56 o 
  11   4   2      373.89      342.83     25.77 o 
  12   4   2        1.64        5.43     11.85 o 
  13   4   2      713.48      757.72     52.82 o 
 -13   5   2      576.36      583.47     25.97 o 
 -12   5   2        4.91       -2.04      6.79 o 
 -11   5   2     1394.06     1405.97     37.01 o 
 -10   5   2       55.22       47.29      9.40 o 
  -9   5   2     1302.84     1307.31     33.54 o 
  -8   5   2        2.39        0.10      6.07 o 
  -7   5   2      301.89      321.71     15.72 o 
  -6   5   2      117.11      110.65     10.60 o 
  -5   5   2      221.08      220.43     16.01 o 
  -4   5   2      213.21      205.55     15.35 o 
  -3   5   2     4464.92     4419.84     62.71 o 
  -2   5   2       54.36       51.06      5.09 o 
  -1   5   2    11423.04    11208.19    114.61 o 
   0   5   2       62.23       69.46      5.78 o 
   1   5   2     5855.17     5793.44     66.02 o 
   2   5   2       77.20       76.31      6.20 o 
   3   5   2      226.01      227.81      9.35 o 
   4   5   2       28.56        9.97      8.89 o 
   5   5   2      308.90      330.61     18.67 o 
   6   5   2      121.62      126.62     14.95 o 
   7   5   2     4867.75     4808.97     73.03 o 
   8   5   2       48.13       47.91      8.17 o 
   9   5   2     3142.19     3167.70     57.13 o 
  10   5   2       31.81       37.98     24.93 o 
  11   5   2      352.99      394.72     37.52 o 
  12   5   2       64.79       71.94     15.18 o 
  13   5   2      109.25       75.03     24.68 o 
 -12   6   2      482.85      456.74     26.49 o 
 -11   6   2       43.67       37.04     18.15 o 
 -10   6   2      578.79      608.37     24.96 o 
  -9   6   2        3.70       10.04      7.12 o 
  -8   6   2     1253.75     1275.35     34.16 o 
  -7   6   2      523.93      536.29     26.82 o 
  -6   6   2      133.19      134.23     21.23 o 
  -5   6   2     1003.21      927.04     33.32 o 
  -4   6   2      773.41      762.15     28.91 o 
  -3   6   2      386.37      372.02     15.75 o 
  -2   6   2     6920.04     6891.69     98.28 o 
  -1   6   2       53.34       73.73      7.34 o 
   0   6   2     2950.21     2971.36     41.75 o 
   1   6   2      123.03      136.00      8.81 o 
   2   6   2        0.81       16.29     11.33 o 
   3   6   2      136.38      134.11     10.64 o 
   4   6   2      118.08      124.50     13.61 o 
   5   6   2        5.59       10.46      7.85 o 
   6   6   2     1274.65     1199.97     39.79 o 
   7   6   2       88.52       68.08     12.90 o 
   8   6   2     1144.16     1111.58     40.61 o 
   9   6   2       38.87       39.05     11.73 o 
  10   6   2      659.19      630.99     32.17 o 
  11   6   2      121.73      150.27     19.35 o 
 -10   7   2       36.73       31.71     15.55 o 
  -9   7   2      228.27      234.61     22.46 o 
  -8   7   2      426.40      430.42     37.27 o 
  -7   7   2      684.52      659.50     31.23 o 
  -6   7   2     1280.69     1184.45     47.88 o 
  -5   7   2        0.45        6.46      8.01 o 
  -4   7   2      512.23      554.51     26.85 o 
  -3   7   2      812.81      839.04     31.74 o 
  -2   7   2        3.65       -5.85      4.94 o 
  -1   7   2     1226.88     1278.05     30.55 o 
   0   7   2      341.84      340.79     15.86 o 
   1   7   2        7.83       12.34      5.98 o 
   2   7   2     1718.80     1716.22     68.21 o 
   3   7   2      240.92      215.46     17.28 o 
   4   7   2     1648.34     1646.72     47.45 o 
   5   7   2      173.94      183.73     17.79 o 
   6   7   2      389.94      450.10     25.77 o 
   7   7   2        1.34        0.39      8.90 o 
   8   7   2       29.43       33.22     12.01 o 
   9   7   2      145.31      134.40     24.68 o 
  10   7   2      454.35      564.23     32.76 o 
  -9   8   2      406.95      373.00     27.71 o 
  -8   8   2       16.27        0.89     10.12 o 
  -7   8   2      579.06      528.70     29.72 o 
  -6   8   2      112.27      120.11     16.55 o 
  -5   8   2      682.90      688.80     31.74 o 
  -4   8   2        2.11       -5.25      7.58 o 
  -3   8   2      417.50      401.95     23.35 o 
  -2   8   2       58.45       90.41     13.25 o 
  -1   8   2       90.82       97.37     10.69 o 
   0   8   2       51.20       47.97     11.15 o 
   1   8   2       94.53       75.96     11.81 o 
   2   8   2      102.55       87.32     13.60 o 
   3   8   2     1477.09     1545.54     66.64 o 
   4   8   2        1.93       -2.83     11.85 o 
   5   8   2     1243.40     1261.13     54.79 o 
   6   8   2       74.29       80.34     15.36 o 
   7   8   2      116.56      113.52     17.71 o 
   8   8   2        1.90        3.63     11.27 o 
  -6   9   2      263.71      228.58     23.20 o 
  -5   9   2       59.05       55.29     14.31 o 
  -4   9   2      158.60      133.98     17.41 o 
  -3   9   2      293.82      260.44     21.76 o 
  -2   9   2        0.23       -0.49     11.85 o 
  -1   9   2      279.89      245.33     29.12 o 
   0   9   2        1.69       16.51      9.25 o 
   1   9   2      176.61      194.49     27.15 o 
   2   9   2      535.58      516.83     39.49 o 
   3   9   2        0.00        9.87     13.33 o 
   4   9   2      628.65      651.44     32.92 o 
   5   9   2      148.59      127.65     18.14 o 
 -15   0   3      407.09      414.65     36.03 o 
 -13   0   3      669.08      670.84     41.46 o 
 -11   0   3     1807.57     1756.82     64.17 o 
  -9   0   3      301.32      322.57     15.80 o 
  -7   0   3    33653.61    32867.74    904.00 o 
  -5   0   3    29880.79    28746.63    769.46 o 
  -3   0   3      823.12      745.27     14.69 o 
  -1   0   3        5.50       25.04      6.25 o 
   1   0   3     3642.47     3379.30     51.28 o 
   3   0   3     1798.74     1694.18     32.58 o 
   5   0   3     7100.48     7322.12    106.32 o 
   7   0   3      964.66     1017.39     21.10 o 
   9   0   3     3267.06     3356.81     64.05 o 
  11   0   3     2761.44     2913.72     61.96 o 
  13   0   3     1067.16     1096.34     53.31 o 
  15   0   3       10.89       -1.97     14.32 o 
 -15   1   3       25.37       14.70     10.75 o 
 -14   1   3      282.51      294.47     21.98 o 
 -13   1   3     1185.02     1219.80     40.31 o 
 -12   1   3      696.69      662.45     39.49 o 
 -11   1   3     1166.31     1160.07     28.78 o 
 -10   1   3       34.62       27.65      6.14 o 
  -9   1   3      543.20      543.77     14.31 o 
  -8   1   3     4062.48     3968.36     48.61 o 
  -7   1   3      149.86      164.65      6.95 o 
  -6   1   3    16716.54    16237.13    172.11 o 
  -5   1   3      467.15      461.44      7.86 o 
  -4   1   3     6248.39     6311.31     52.22 o 
  -3   1   3      747.01      700.29     10.17 o 
  -2   1   3    24169.23    23908.13    197.91 o 
  -1   1   3    25510.91    24996.66    496.61 o 
   0   1   3     2169.76     2170.96     25.23 o 
   1   1   3      869.67      873.05     13.18 o 
   2   1   3     4835.51     4594.90     47.14 o 
   3   1   3        1.42        9.53      1.89 o 
   4   1   3    17085.21    16368.21    138.69 o 
   5   1   3     7739.16     7845.17     71.25 o 
   6   1   3     2789.83     2763.51     30.76 o 
   7   1   3     9892.67     9889.17    100.46 o 
   8   1   3      300.78      310.32     10.34 o 
   9   1   3     1287.13     1286.82     23.36 o 
  10   1   3     4476.14     4446.19     84.38 o 
  11   1   3        6.86        8.85      5.79 o 
  12   1   3      911.29     1002.56     28.17 o 
  13   1   3      307.91      261.42     19.54 o 
  14   1   3       28.12       19.00      9.77 o 
 -15   2   3       42.45       57.50     13.43 o 
 -14   2   3      175.47      142.84     16.71 o 
 -13   2   3       15.71       20.73      9.42 o 
 -12   2   3     2593.78     2567.06     49.86 o 
 -11   2   3        0.24        0.79      4.84 o 
 -10   2   3     2807.54     2745.61     40.83 o 
  -9   2   3      238.98      237.17     10.25 o 
  -8   2   3     1390.80     1406.52     24.87 o 
  -7   2   3     2605.33     2597.67     36.15 o 
  -6   2   3      124.67      110.64      4.94 o 
  -5   2   3     2337.66     2439.91     30.55 o 
  -4   2   3     4738.04     4840.86     45.95 o 
  -3   2   3      645.62      726.62     10.82 o 
  -2   2   3     8818.71     8981.24     79.01 o 
  -1   2   3        3.33        6.39      1.93 o 
   0   2   3    10266.15    10438.99    101.17 o 
   1   2   3      163.27      139.98      5.16 o 
   2   2   3      111.41      100.72      8.03 o 
   3   2   3     2724.82     2771.86     28.93 o 
   4   2   3     3700.22     3869.65     38.58 o 
   5   2   3     5833.81     5779.37     61.69 o 
   6   2   3    13488.32    13332.66    116.78 o 
   7   2   3      193.35      197.13      8.13 o 
   8   2   3     3413.40     3457.50     44.62 o 
   9   2   3     4459.24     4519.63     65.91 o 
  10   2   3      328.42      333.12     28.72 o 
  11   2   3     1270.50     1203.53     36.76 o 
  12   2   3       69.47       56.60     12.60 o 
  13   2   3        0.37        1.87      6.73 o 
  14   2   3      617.40      626.91     44.43 o 
 -14   3   3      128.47      139.60     16.71 o 
 -13   3   3      294.73      248.88     16.72 o 
 -12   3   3       25.85       20.20     16.07 o 
 -11   3   3     2388.57     2276.73     38.81 o 
 -10   3   3      555.70      576.50     17.54 o 
  -9   3   3     5710.24     5621.80     79.90 o 
  -8   3   3      177.16      156.23     10.57 o 
  -7   3   3      686.43      661.12     19.25 o 
  -6   3   3       39.20       67.37     10.53 o 
  -5   3   3     1928.99     1839.06     26.29 o 
  -4   3   3     2993.64     3126.88     39.76 o 
  -3   3   3    10852.67    10664.91    104.87 o 
  -2   3   3      685.55      662.91     12.62 o 
  -1   3   3    17443.27    16979.59    182.61 o 
   0   3   3     1186.92     1265.05     19.43 o 
   1   3   3     3468.82     3795.75     43.47 o 
   2   3   3     3836.50     3967.13     45.32 o 
   3   3   3      544.68      529.71     10.95 o 
   4   3   3      545.43      530.54     10.73 o 
   5   3   3     2817.19     2976.87     32.93 o 
   6   3   3      482.23      455.07     11.73 o 
   7   3   3     2881.83     2883.49     46.46 o 
   8   3   3      258.08      234.01     12.02 o 
   9   3   3     1638.70     1662.35     34.56 o 
  10   3   3        7.67        6.10      5.55 o 
  11   3   3      184.89      207.71     13.75 o 
  12   3   3      218.17      241.88     29.12 o 
  13   3   3      177.90      155.73     18.14 o 
  14   3   3      255.63      281.65     45.17 o 
 -14   4   3       58.63       74.48     12.47 o 
 -13   4   3      615.17      610.85     25.39 o 
 -12   4   3      399.92      419.76     20.37 o 
 -11   4   3      261.97      238.63     13.75 o 
 -10   4   3      821.37      857.56     26.25 o 
  -9   4   3     1492.14     1433.08     67.58 o 
  -8   4   3      584.73      556.16     19.73 o 
  -7   4   3       36.86       57.67      8.09 o 
  -6   4   3        0.15       -0.25      3.79 o 
  -5   4   3     2110.50     2148.02     38.99 o 
  -4   4   3     5075.57     4996.85     61.70 o 
  -3   4   3     2956.15     2940.57     36.58 o 
  -2   4   3     9851.99     9760.91     99.27 o 
  -1   4   3       86.94       74.44      5.13 o 
   0   4   3     1975.44     2029.49     28.73 o 
   1   4   3     9982.47     9863.51    100.74 o 
   2   4   3        1.71       32.88     11.70 o 
   3   4   3    11957.63    11688.74    117.65 o 
   4   4   3      368.39      385.66     10.90 o 
   5   4   3      256.18      291.52      9.89 o 
   6   4   3     1248.61     1266.27     27.87 o 
   7   4   3       56.69       62.29     11.19 o 
   8   4   3     1096.70     1117.70     27.82 o 
   9   4   3      452.54      452.55     23.96 o 
  10   4   3      248.04      290.97     22.95 o 
  11   4   3      646.92      708.55     82.68 o 
  12   4   3        9.49        5.92     12.83 o 
  13   4   3      599.30      644.18     49.86 o 
 -13   5   3      106.32      105.23     13.72 o 
 -12   5   3       89.56       76.99     13.49 o 
 -11   5   3        3.80        5.18     11.81 o 
 -10   5   3      999.59      954.33     35.92 o 
  -9   5   3       11.98        9.33      7.20 o 
  -8   5   3     1566.83     1539.13     36.20 o 
  -7   5   3        5.51        0.38      4.92 o 
  -6   5   3      629.22      611.07     20.86 o 
  -5   5   3      156.70      134.43     13.25 o 
  -4   5   3     2436.70     2486.65     41.87 o 
  -3   5   3        8.04        3.41      4.06 o 
  -2   5   3     1086.97     1076.55     20.29 o 
  -1   5   3      668.30      665.94     15.88 o 
   0   5   3     1255.61     1250.35     22.57 o 
   1   5   3      424.90      467.90     15.38 o 
   2   5   3    11702.63    11496.62    118.53 o 
   3   5   3        2.54        2.13      3.35 o 
   4   5   3     4871.87     4816.79     87.58 o 
   5   5   3       31.40       44.70     10.10 o 
   6   5   3      177.60      176.67     34.80 o 
   7   5   3      146.16      165.41     37.76 o 
   8   5   3      542.89      530.97     26.66 o 
   9   5   3        6.30        7.50     13.57 o 
  10   5   3      845.91      794.39     34.65 o 
  11   5   3        6.26       14.32     10.29 o 
  12   5   3     1074.75     1026.83     42.10 o 
 -12   6   3       34.00       16.71     12.66 o 
 -11   6   3       31.60       22.67     11.16 o 
 -10   6   3      238.18      192.08     15.88 o 
  -9   6   3      573.73      567.22     23.30 o 
  -8   6   3      529.53      515.36     25.25 o 
  -7   6   3     1556.35     1525.11     54.55 o 
  -6   6   3      132.23      110.53     14.56 o 
  -5   6   3     1082.04     1124.89     51.83 o 
  -4   6   3     1171.59     1169.28     36.81 o 
  -3   6   3     1083.63     1149.95     27.49 o 
  -2   6   3     1701.16     1596.86     53.18 o 
  -1   6   3       59.15       43.84      6.88 o 
   0   6   3      128.02      145.56      9.07 o 
   1   6   3     7440.38     7302.70     83.04 o 
   2   6   3      491.27      496.81     15.20 o 
   3   6   3     3818.55     3823.77     59.87 o 
   4   6   3      102.08       93.15     12.71 o 
   5   6   3      274.49      226.33     17.97 o 
   6   6   3       57.33       53.79     11.34 o 
   7   6   3       43.42       43.30     11.85 o 
   8   6   3      239.92      245.50     29.62 o 
   9   6   3       83.64       83.55     15.25 o 
  10   6   3      110.34       99.64     16.23 o 
  11   6   3      616.34      643.80     41.22 o 
 -10   7   3      109.10      100.68     24.68 o 
  -9   7   3      773.15      783.06     35.79 o 
  -8   7   3       44.45       60.51     13.61 o 
  -7   7   3       99.18       84.14     15.80 o 
  -6   7   3      391.54      478.26     52.08 o 
  -5   7   3      126.59      120.57     19.75 o 
  -4   7   3      820.51      801.79     32.06 o 
  -3   7   3     1386.87     1258.70     43.19 o 
  -2   7   3        2.91        1.84      5.66 o 
  -1   7   3     1756.86     1816.62     38.08 o 
   0   7   3      998.31     1027.69     36.06 o 
   1   7   3      334.68      347.06     16.05 o 
   2   7   3      595.99      653.93     22.20 o 
   3   7   3      102.37      119.75     20.49 o 
   4   7   3       34.79       26.16     10.05 o 
   5   7   3      279.59      314.98     28.88 o 
   6   7   3       63.63       73.82     13.60 o 
   7   7   3      798.59      835.77     36.41 o 
   8   7   3       35.05       40.87     13.06 o 
   9   7   3      452.05      451.04     47.88 o 
  10   7   3        9.53        1.34     13.82 o 
  -8   8   3      119.79      116.68     34.31 o 
  -7   8   3       57.21       58.03     13.84 o 
  -6   8   3       64.92       68.68     13.78 o 
  -5   8   3       31.98       -2.88      8.71 o 
  -4   8   3      481.28      474.93     25.99 o 
  -3   8   3      226.56      218.43     18.85 o 
  -2   8   3      673.12      699.74     30.02 o 
  -1   8   3      145.56      137.20     12.09 o 
   0   8   3      961.52      991.86     34.88 o 
   1   8   3       31.77       37.29     10.10 o 
   2   8   3      181.39      192.51     25.67 o 
   3   8   3       80.00       50.62     12.55 o 
   4   8   3      269.55      279.13     21.96 o 
   5   8   3      133.49      150.54     33.57 o 
   6   8   3     1182.45     1226.72     45.53 o 
   7   8   3        2.73       -5.81     12.34 o 
   8   8   3      859.13      855.87     40.65 o 
  -5   9   3       93.04      107.21     16.93 o 
  -4   9   3      100.54      105.11     16.41 o 
  -3   9   3      504.07      546.24     29.31 o 
  -2   9   3      160.99      194.49     27.15 o 
  -1   9   3      361.18      429.95     36.03 o 
   0   9   3      167.33      153.28     16.74 o 
   1   9   3      185.49      167.34     25.17 o 
   2   9   3       31.57        0.99     12.83 o 
   3   9   3       21.82       43.93     18.26 o 
   4   9   3       29.16       29.62     16.78 o 
   5   9   3      322.68      374.43     48.87 o 
 -14   0   4      979.67      954.67     51.83 o 
 -12   0   4     1103.41     1050.93     49.86 o 
 -10   0   4     4095.84     4165.71    110.57 o 
  -8   0   4     2038.61     2037.46     33.06 o 
  -6   0   4      785.45      849.00     17.70 o 
  -4   0   4    23885.39    22824.67    422.55 o 
  -2   0   4    49940.92    47581.71   1074.23 o 
   0   0   4     2711.01     3039.42     48.16 o 
   2   0   4     1194.34     1180.62     25.10 o 
   4   0   4     3041.50     3136.30     53.32 o 
   6   0   4     5931.64     6106.25     94.44 o 
   8   0   4     7320.88     7345.55     92.48 o 
  10   0   4     2901.10     2934.17     61.07 o 
  12   0   4      485.66      489.18     33.07 o 
  14   0   4     1589.52     1746.45     71.58 o 
 -15   1   4       94.84       64.12     13.41 o 
 -14   1   4      263.38      293.44     21.80 o 
 -13   1   4      980.39      911.30     34.55 o 
 -12   1   4       12.90        7.85      7.45 o 
 -11   1   4     1073.60     1096.07     34.73 o 
 -10   1   4      509.31      519.21     18.13 o 
  -9   1   4     2570.09     2593.38     36.98 o 
  -8   1   4     1070.87     1109.45     20.68 o 
  -7   1   4      346.17      353.36      7.88 o 
  -6   1   4     1928.30     2008.10     22.10 o 
  -5   1   4     3551.64     3661.43     34.07 o 
  -4   1   4      962.74     1032.21     13.06 o 
  -3   1   4    23613.79    23246.66    176.41 o 
  -2   1   4     5812.66     6358.07     52.23 o 
  -1   1   4    28964.37    27474.55    246.35 o 
   0   1   4      873.62      898.90     14.38 o 
   1   1   4      157.66      194.01      6.10 o 
   2   1   4     5316.91     5101.15     47.52 o 
   3   1   4     2139.69     2238.71     24.80 o 
   4   1   4     2646.98     2643.98     29.01 o 
   5   1   4      733.48      745.75     12.67 o 
   6   1   4      974.32      981.54     15.77 o 
   7   1   4     5226.60     5179.22     52.72 o 
   8   1   4     2138.18     2140.58     44.60 o 
   9   1   4     2969.30     2916.37     49.45 o 
  10   1   4      474.57      478.93     17.81 o 
  11   1   4        2.04        5.08      5.61 o 
  12   1   4      455.26      506.79     20.35 o 
  13   1   4      983.47      994.66     51.83 o 
  14   1   4        1.58       -3.46     12.34 o 
 -15   2   4      760.39      820.80     52.82 o 
 -14   2   4      310.82      316.11     23.03 o 
 -13   2   4      492.03      511.40     37.02 o 
 -12   2   4      127.09      121.66     11.49 o 
 -11   2   4      579.31      566.07     20.60 o 
 -10   2   4       32.10       58.54     17.90 o 
  -9   2   4     2697.24     2710.46     39.68 o 
  -8   2   4      109.30      112.10      7.77 o 
  -7   2   4     5304.81     5240.37     61.46 o 
  -6   2   4     1804.64     1844.35     23.58 o 
  -5   2   4     7601.39     7596.25     63.94 o 
  -4   2   4      291.97      304.73      7.15 o 
  -3   2   4      228.08      244.51      6.31 o 
  -2   2   4     2761.72     2646.60     28.66 o 
  -1   2   4     1902.78     1872.64     24.65 o 
   0   2   4     1493.04     1476.82     21.04 o 
   1   2   4    22775.80    22011.07    206.33 o 
   2   2   4      136.60      120.33      5.60 o 
   3   2   4    14304.77    14187.92    122.20 o 
   4   2   4     2295.54     2308.99     26.42 o 
   5   2   4     1494.10     1544.41     20.40 o 
   6   2   4      184.65      181.73      7.52 o 
   7   2   4      463.46      488.04     14.72 o 
   8   2   4      328.80      303.81     10.66 o 
   9   2   4     3886.01     3869.34     59.04 o 
  10   2   4      108.00      110.44     13.81 o 
  11   2   4     2206.55     2257.85     82.93 o 
  12   2   4      255.29      217.76     22.21 o 
  13   2   4      295.44      286.65     22.16 o 
  14   2   4      290.78      317.90     34.55 o 
 -14   3   4      935.96      926.05     61.21 o 
 -13   3   4        1.99       -3.93      6.40 o 
 -12   3   4      181.86      201.77     14.54 o 
 -11   3   4      712.66      737.93     20.81 o 
 -10   3   4     1034.98     1014.01     23.60 o 
  -9   3   4     1179.86     1178.28     24.81 o 
  -8   3   4     3954.69     3894.35     60.21 o 
  -7   3   4      326.58      339.17     13.92 o 
  -6   3   4    11185.84    10919.02    147.41 o 
  -5   3   4      447.57      447.97     11.61 o 
  -4   3   4      960.27      960.84     20.26 o 
  -3   3   4       15.37       24.76      7.08 o 
  -2   3   4     2860.48     2788.86     34.53 o 
  -1   3   4       19.85       16.41      2.95 o 
   0   3   4     5820.55     5702.74     61.88 o 
   1   3   4     1258.80     1300.38     20.71 o 
   2   3   4     8045.56     7989.20     83.36 o 
   3   3   4      261.62      276.24      8.88 o 
   4   3   4     3518.48     3621.65     38.60 o 
   5   3   4     1171.42     1273.14     21.30 o 
   6   3   4      327.00      381.41     11.09 o 
   7   3   4      171.09      201.68     10.78 o 
   8   3   4      909.24      900.50     35.79 o 
   9   3   4       14.85       21.04      8.15 o 
  10   3   4     2223.59     2203.49     55.44 o 
  11   3   4       14.96        8.39     12.34 o 
  12   3   4     1467.82     1525.31     72.07 o 
  13   3   4       28.57       23.72     13.33 o 
 -14   4   4       93.27      118.46     14.21 o 
 -13   4   4      574.57      534.09     24.00 o 
 -12   4   4      670.29      612.25     31.49 o 
 -11   4   4      103.96       91.54      9.30 o 
 -10   4   4     1556.04     1541.26     31.47 o 
  -9   4   4      861.33      867.16     25.90 o 
  -8   4   4       34.38       28.10      6.98 o 
  -7   4   4     3228.00     3194.54     53.72 o 
  -6   4   4      856.49      861.14     31.47 o 
  -5   4   4     1893.23     1871.29     36.41 o 
  -4   4   4     1045.74     1023.51     24.84 o 
  -3   4   4        8.92       18.42      3.32 o 
  -2   4   4     1990.14     2033.14     29.06 o 
  -1   4   4     1441.54     1424.61     25.08 o 
   0   4   4     3936.14     3943.83     47.75 o 
   1   4   4     3961.20     3903.02     47.55 o 
   2   4   4     1278.59     1278.94     25.28 o 
   3   4   4     3370.13     3450.94     43.75 o 
   4   4   4     5079.49     5179.37     69.11 o 
   5   4   4     1080.25     1089.01     24.82 o 
   6   4   4     4605.61     4828.65     89.07 o 
   7   4   4      269.57      270.91     18.76 o 
   8   4   4      578.92      535.65     41.46 o 
   9   4   4      490.87      499.47     25.72 o 
  10   4   4      132.65      149.49     16.90 o 
  11   4   4      587.40      511.75     35.29 o 
  12   4   4       26.15       22.21     15.80 o 
  13   4   4      172.56      145.62     27.64 o 
 -13   5   4      915.58      906.36     32.29 o 
 -12   5   4       22.89       26.59      7.62 o 
 -11   5   4     1522.78     1529.93     39.16 o 
 -10   5   4        0.04        4.16      6.91 o 
  -9   5   4      637.00      647.70     23.67 o 
  -8   5   4      127.14      115.72     12.05 o 
  -7   5   4      412.09      357.29     16.80 o 
  -6   5   4       18.01        4.61      5.53 o 
  -5   5   4      999.82     1028.55     33.30 o 
  -4   5   4      175.08      186.06     10.80 o 
  -3   5   4     2193.29     2151.12     38.37 o 
  -2   5   4      122.38      104.70      8.48 o 
  -1   5   4     6953.08     6731.28     75.35 o 
   0   5   4        5.83        6.42      3.49 o 
   1   5   4     1490.55     1463.10     25.72 o 
   2   5   4      340.10      344.30     12.17 o 
   3   5   4      741.86      763.19     17.86 o 
   4   5   4      726.63      763.08     28.60 o 
   5   5   4     7940.62     8050.93    162.65 o 
   6   5   4      173.87      178.21     17.28 o 
   7   5   4     4831.16     4986.05     97.10 o 
   8   5   4      137.28      147.20     16.90 o 
   9   5   4       14.72       16.54      9.08 o 
  10   5   4       68.48       60.51     13.82 o 
  11   5   4       71.65       68.80     14.82 o 
  12   5   4       30.18       25.38     18.26 o 
 -12   6   4      820.66      793.58     36.38 o 
 -11   6   4       95.82      112.84     13.57 o 
 -10   6   4     1497.38     1592.74     41.30 o 
  -9   6   4      154.65      193.61     15.67 o 
  -8   6   4       77.68      102.71     16.65 o 
  -7   6   4     1325.31     1263.80     42.23 o 
  -6   6   4      573.29      630.22     28.37 o 
  -5   6   4      840.08      730.29     32.33 o 
  -4   6   4     1237.90     1289.66     75.52 o 
  -3   6   4       51.05       56.52      7.82 o 
  -2   6   4     1447.85     1459.60     31.99 o 
  -1   6   4      294.90      275.49     13.64 o 
   0   6   4      864.75      871.69     21.80 o 
   1   6   4      254.94      237.02     11.34 o 
   2   6   4      197.82      209.27     12.82 o 
   3   6   4       72.35       65.95      8.59 o 
   4   6   4     1026.68     1020.72     35.23 o 
   5   6   4       62.55       70.91     12.16 o 
   6   6   4     2311.63     2307.47     60.12 o 
   7   6   4       58.28       40.82     14.07 o 
   8   6   4      124.89      150.76     18.12 o 
   9   6   4        0.53        8.46     11.35 o 
  10   6   4        0.97       -3.20     18.02 o 
  11   6   4      357.18      412.19     29.83 o 
 -10   7   4       23.12       46.57     13.00 o 
  -9   7   4      450.28      446.08     28.17 o 
  -8   7   4      478.82      437.28     31.59 o 
  -7   7   4       12.84       24.08     11.02 o 
  -6   7   4     1231.62     1283.06     43.56 o 
  -5   7   4      844.64      871.46     35.05 o 
  -4   7   4       94.03       98.40     14.26 o 
  -3   7   4      123.02      104.60     23.94 o 
  -2   7   4      227.87      211.37     13.50 o 
  -1   7   4      337.76      341.28     16.47 o 
   0   7   4     1827.07     1799.81     38.38 o 
   1   7   4      180.31      188.27     14.89 o 
   2   7   4     1814.97     1799.83     38.93 o 
   3   7   4       17.65       22.43      8.90 o 
   4   7   4      827.45      836.78     33.67 o 
   5   7   4      140.36      113.29     15.36 o 
   6   7   4      111.40      123.78     16.58 o 
   7   7   4      314.09      306.54     24.52 o 
   8   7   4       99.01       95.26     17.62 o 
   9   7   4       43.68       59.03     15.39 o 
  -8   8   4        0.05       -7.90      8.73 o 
  -7   8   4      508.94      445.94     32.33 o 
  -6   8   4        8.09        5.26      9.21 o 
  -5   8   4     1021.67     1068.09     41.46 o 
  -4   8   4       11.46        3.93      8.71 o 
  -3   8   4      171.16      178.95     18.11 o 
  -2   8   4       91.22       77.88     13.76 o 
  -1   8   4      269.19      237.63     15.62 o 
   0   8   4       23.05       18.49      9.87 o 
   1   8   4     1181.18     1156.91     45.91 o 
   2   8   4       95.30       85.40     19.25 o 
   3   8   4     1483.10     1562.91     48.68 o 
   4   8   4       12.31       22.95     11.17 o 
   5   8   4       59.75       60.96     14.26 o 
   6   8   4       48.05       59.53     15.00 o 
   7   8   4       36.27       30.37     13.70 o 
  -5   9   4      189.87      185.53     26.41 o 
  -4   9   4      104.38      120.63     17.25 o 
  -3   9   4      478.28      495.44     32.58 o 
  -2   9   4        8.52        4.44     12.83 o 
  -1   9   4      141.17      127.36     24.19 o 
   0   9   4      178.34      175.79     18.46 o 
   1   9   4       15.88        3.46     12.34 o 
   2   9   4      364.30      345.54     34.55 o 
   3   9   4       29.89       21.72     16.29 o 
   4   9   4       87.54      121.43     24.68 o 
 -15   0   5     1661.97     1520.37     70.59 o 
 -13   0   5      423.94      423.53     33.57 o 
 -11   0   5      683.39      631.84     37.02 o 
  -9   0   5     4828.50     4923.13     85.33 o 
  -7   0   5    14764.59    14699.19    300.18 o 
  -5   0   5     4617.10     4767.33     60.95 o 
  -3   0   5      192.49      171.70      6.80 o 
  -1   0   5    16287.77    15859.81    173.34 o 
   1   0   5    10955.05    10384.73    276.68 o 
   3   0   5     5231.80     5213.31     81.62 o 
   5   0   5      400.19      407.24     16.01 o 
   7   0   5      151.98      145.61     10.82 o 
   9   0   5     2981.64     2969.85     60.28 o 
  11   0   5     5066.05     5286.61     96.64 o 
 -15   1   5      219.28      238.75     21.56 o 
 -14   1   5      412.97      419.28     26.66 o 
 -13   1   5      286.77      266.64     20.07 o 
 -12   1   5      123.19      145.19     20.73 o 
 -11   1   5      176.99      187.69     15.51 o 
 -10   1   5      668.16      645.25     20.70 o 
  -9   1   5        1.51        6.27      4.57 o 
  -8   1   5     2976.71     2979.84     44.74 o 
  -7   1   5       26.69       29.53      4.62 o 
  -6   1   5     5845.50     5863.18     52.07 o 
  -5   1   5      955.08     1015.46     13.94 o 
  -4   1   5     1075.76     1069.38     14.02 o 
  -3   1   5    10922.17    11171.85     89.14 o 
  -2   1   5     3702.23     3885.27     34.93 o 
  -1   1   5     6628.44     6907.54     62.69 o 
   0   1   5    11818.73    11774.71    115.18 o 
   1   1   5       12.30       15.61      2.61 o 
   2   1   5    10295.12     9913.49     99.43 o 
   3   1   5     2468.20     2423.06     29.95 o 
   4   1   5     1088.88     1136.35     16.57 o 
   5   1   5     6179.94     6095.80     59.42 o 
   6   1   5       43.36       54.86      4.35 o 
   7   1   5     1949.82     1985.80     26.57 o 
   8   1   5      522.08      538.68     14.64 o 
   9   1   5       19.69       16.78      4.46 o 
  10   1   5     2721.57     2803.99     49.98 o 
  11   1   5      121.56       97.40     12.86 o 
  12   1   5     1153.83     1158.76     55.78 o 
  13   1   5      187.73      210.28     26.16 o 
 -15   2   5       82.23       91.49     15.71 o 
 -14   2   5      532.00      508.43     28.10 o 
 -13   2   5       97.25      101.26     17.77 o 
 -12   2   5     1321.66     1262.08     33.14 o 
 -11   2   5      571.20      530.62     20.21 o 
 -10   2   5     1906.35     1851.46     32.27 o 
  -9   2   5      107.61       93.12      7.47 o 
  -8   2   5       14.09       13.29      4.35 o 
  -7   2   5       14.94       11.71      3.74 o 
  -6   2   5     1617.42     1582.77     25.74 o 
  -5   2   5     4289.73     4387.02     40.85 o 
  -4   2   5     5797.60     5857.41     51.31 o 
  -3   2   5      131.80      117.86      5.43 o 
  -2   2   5    12998.13    13054.61    112.97 o 
  -1   2   5     1921.29     1956.62     22.45 o 
   0   2   5     5961.94     6052.17     66.12 o 
   1   2   5     7179.95     7113.45     74.82 o 
   2   2   5      187.66      203.49      7.62 o 
   3   2   5      551.66      500.99      9.50 o 
   4   2   5     3463.93     3491.12     37.16 o 
   5   2   5      135.69      117.80      5.52 o 
   6   2   5     5617.67     5657.95     63.57 o 
   7   2   5      209.36      225.57     14.61 o 
   8   2   5      426.59      483.38     45.66 o 
   9   2   5      530.91      498.44     23.05 o 
  10   2   5       10.81        6.17      6.98 o 
  11   2   5      104.40      105.64     20.24 o 
  12   2   5      384.72      389.64     23.70 o 
  13   2   5       94.04       82.85     14.66 o 
 -14   3   5       87.66       95.52     15.53 o 
 -13   3   5     1172.56     1095.71     40.87 o 
 -12   3   5       43.74       44.44      9.37 o 
 -11   3   5     5303.22     5175.86     79.80 o 
 -10   3   5      150.98      152.59     10.19 o 
  -9   3   5      930.36      928.92     32.28 o 
  -8   3   5     1474.28     1494.84     28.78 o 
  -7   3   5      404.71      396.67     13.15 o 
  -6   3   5      343.04      349.70     14.28 o 
  -5   3   5     7098.68     7031.66     76.86 o 
  -4   3   5     1040.21     1007.37     15.99 o 
  -3   3   5     8878.57     8689.86     89.60 o 
  -2   3   5      968.55     1037.45     20.97 o 
  -1   3   5     1896.10     1881.24     27.27 o 
   0   3   5       68.64       55.31      7.77 o 
   1   3   5      203.02      223.70      8.22 o 
   2   3   5       64.40       77.24      5.53 o 
   3   3   5     3289.96     3374.78     42.73 o 
   4   3   5      598.69      627.21     14.82 o 
   5   3   5     4067.09     4119.12     50.69 o 
   6   3   5        1.52       58.36     55.53 o 
   7   3   5     6233.04     6105.26    102.25 o 
   8   3   5      655.72      639.59     26.56 o 
   9   3   5     1029.45     1078.68     36.32 o 
  10   3   5      801.74      879.08     34.01 o 
  11   3   5      159.50      105.64     21.23 o 
  12   3   5        3.68        3.46     12.83 o 
  13   3   5      726.69      792.65     36.53 o 
 -14   4   5      201.51      235.93     18.47 o 
 -13   4   5       90.30       77.32     12.18 o 
 -12   4   5      599.99      557.96     23.75 o 
 -11   4   5       94.43       97.25      9.72 o 
 -10   4   5     1509.67     1564.77     31.96 o 
  -9   4   5      760.47      710.36     20.37 o 
  -8   4   5       17.69       16.40      8.98 o 
  -7   4   5     2927.04     2904.56     51.06 o 
  -6   4   5     2961.48     2874.66     49.98 o 
  -5   4   5      863.19      891.55     20.38 o 
  -4   4   5     2910.91     2962.44     46.58 o 
  -3   4   5        9.92       17.00      3.46 o 
  -2   4   5     2188.10     2230.62     31.96 o 
  -1   4   5     1485.16     1523.65     25.06 o 
   0   4   5       21.79       22.45      4.78 o 
   1   4   5     4907.24     4943.71     58.48 o 
   2   4   5       16.65       17.94      3.87 o 
   3   4   5     5111.54     4976.57     59.29 o 
   4   4   5      964.02      976.17     22.55 o 
   5   4   5      172.95      188.95     14.22 o 
   6   4   5     3865.67     3785.37    126.62 o 
   7   4   5     1034.80     1019.21     35.17 o 
   8   4   5     1020.75     1049.98     55.29 o 
   9   4   5     1892.70     1982.86     54.37 o 
  10   4   5       51.35       44.12     19.75 o 
  11   4   5      290.18      298.88     48.62 o 
  12   4   5      414.46      472.89     42.95 o 
 -13   5   5       59.29       58.98     12.17 o 
 -12   5   5       17.35        8.47      7.14 o 
 -11   5   5       21.97       25.40      7.62 o 
 -10   5   5      524.20      438.53     20.27 o 
  -9   5   5       98.34      102.42     11.73 o 
  -8   5   5     2042.64     1926.56     42.38 o 
  -7   5   5       39.07       48.07      8.68 o 
  -6   5   5     1749.07     1695.00     55.29 o 
  -5   5   5       14.00       17.53      7.90 o 
  -4   5   5      511.96      491.25     16.77 o 
  -3   5   5      110.53      126.40     17.52 o 
  -2   5   5        1.34        1.73      7.65 o 
  -1   5   5       50.36       82.07     24.81 o 
   0   5   5     2011.25     2026.27     37.11 o 
   1   5   5        0.50        5.39      6.34 o 
   2   5   5     6985.32     6778.01     77.77 o 
   3   5   5        0.34        2.98      3.64 o 
   4   5   5     1303.15     1336.08     30.54 o 
   5   5   5      457.35      418.10     33.07 o 
   6   5   5      246.79      256.79     29.37 o 
   7   5   5      151.50      145.95     16.78 o 
   8   5   5      982.57     1032.98     38.98 o 
   9   5   5        7.48        9.39      8.90 o 
  10   5   5      642.85      667.38     44.92 o 
  11   5   5       90.13       98.71     16.55 o 
 -11   6   5       90.81      110.27     13.87 o 
 -10   6   5      245.77      251.97     17.89 o 
  -9   6   5     1380.00     1325.75     36.75 o 
  -8   6   5        4.02       -0.57      8.20 o 
  -7   6   5     2141.11     2150.74     57.28 o 
  -6   6   5      187.39      147.68     15.66 o 
  -5   6   5      187.09      178.69     17.01 o 
  -4   6   5      968.58      903.19     33.11 o 
  -3   6   5      175.56      155.91     15.11 o 
  -2   6   5      148.32      153.44     11.59 o 
  -1   6   5     1089.75     1107.63     27.87 o 
   0   6   5      228.19      227.96     11.25 o 
   1   6   5     2515.00     2597.42     45.96 o 
   2   6   5      217.68      233.16     11.74 o 
   3   6   5     1981.60     1933.78     39.56 o 
   4   6   5       81.52       93.07     13.26 o 
   5   6   5      363.10      361.76     22.50 o 
   6   6   5      781.41      800.28     39.98 o 
   7   6   5      382.85      351.25     24.91 o 
   8   6   5      338.10      326.70     24.75 o 
   9   6   5      863.07      957.29     40.92 o 
  10   6   5       43.40       61.18     15.51 o 
 -10   7   5      162.55      141.12     18.32 o 
  -9   7   5      269.90      300.84     24.60 o 
  -8   7   5      765.10      811.59     36.18 o 
  -7   7   5        4.21       16.21     10.26 o 
  -6   7   5      556.36      569.77     29.07 o 
  -5   7   5      604.51      511.84     26.97 o 
  -4   7   5      160.13      131.57     20.49 o 
  -3   7   5     2299.25     2201.59     56.54 o 
  -2   7   5      327.69      349.87     20.04 o 
  -1   7   5     1167.36     1189.42     30.85 o 
   0   7   5       10.27       11.00      9.11 o 
   1   7   5        3.46        9.62      6.06 o 
   2   7   5      286.61      301.22     18.18 o 
   3   7   5      400.01      420.95     23.73 o 
   4   7   5      353.10      336.09     23.38 o 
   5   7   5     1068.90      962.24     49.86 o 
   6   7   5       67.41       71.77     19.00 o 
   7   7   5      504.74      530.40     40.97 o 
   8   7   5      232.34      183.24     21.61 o 
   9   7   5       57.27       26.05     13.57 o 
  -8   8   5       48.27       66.84     15.35 o 
  -7   8   5        6.62        7.51     10.08 o 
  -6   8   5       14.35        8.77      9.61 o 
  -5   8   5        5.83        0.09      9.48 o 
  -4   8   5      312.91      314.53     23.35 o 
  -3   8   5       11.01       19.72     18.02 o 
  -2   8   5     1571.68     1636.34     49.21 o 
  -1   8   5       74.25       64.91     10.42 o 
   0   8   5      355.17      388.16     22.68 o 
   1   8   5       54.01       49.23     11.95 o 
   2   8   5      180.64      200.41     27.15 o 
   3   8   5        0.05       -2.37      8.77 o 
   4   8   5     1109.19     1161.92     43.63 o 
   5   8   5       51.09       58.25     14.31 o 
   6   8   5      553.07      630.48     44.67 o 
  -4   9   5        3.50       -4.57      8.65 o 
  -3   9   5      624.72      713.41     52.57 o 
  -2   9   5      141.52      168.82     26.16 o 
  -1   9   5      392.09      520.78     40.97 o 
   0   9   5      119.03      114.01     15.88 o 
   1   9   5        3.00        5.92     12.83 o 
   2   9   5       64.26       56.27     19.75 o 
   3   9   5      194.81      200.41     29.12 o 
 -14   0   6     1699.54     1713.87     73.55 o 
 -12   0   6     4043.10     3801.42    111.56 o 
 -10   0   6      846.61      840.65     40.97 o 
  -8   0   6     1763.30     1735.70     31.95 o 
  -6   0   6     6405.39     6566.69     82.40 o 
  -4   0   6     2291.41     2323.94     39.90 o 
  -2   0   6    10425.07    10755.10    122.42 o 
   0   0   6      515.75      464.77     15.70 o 
   2   0   6     3336.64     3353.01     58.79 o 
   4   0   6    10611.94    10265.29    150.01 o 
   6   0   6     7762.72     7722.82    119.97 o 
   8   0   6      520.22      517.81     16.79 o 
  10   0   6        6.24       11.35     10.37 o 
 -15   1   6      174.24      147.67     18.32 o 
 -14   1   6       51.53       41.15     20.98 o 
 -13   1   6     2254.29     2212.71     58.12 o 
 -12   1   6        5.88        7.40      7.68 o 
 -11   1   6     1966.92     1883.46     48.68 o 
 -10   1   6       64.62       61.09      9.51 o 
  -9   1   6      200.52      181.66      9.35 o 
  -8   1   6     1374.39     1369.13     24.61 o 
  -7   1   6     2020.50     2122.14     25.04 o 
  -6   1   6     1503.30     1506.57     19.44 o 
  -5   1   6     2063.05     2048.62     23.31 o 
  -4   1   6     2867.57     2828.98     28.84 o 
  -3   1   6    12441.34    12424.31     99.52 o 
  -2   1   6      498.87      522.18      9.12 o 
  -1   1   6     9000.84     8928.86     89.40 o 
   0   1   6     9247.27     9220.62     94.15 o 
   1   1   6        4.34        4.76      3.92 o 
   2   1   6     5430.86     5370.97     60.19 o 
   3   1   6     6064.98     6087.73     64.92 o 
   4   1   6       55.09       66.58      5.62 o 
   5   1   6     7714.28     7651.86     73.29 o 
   6   1   6      245.50      218.46     18.24 o 
   7   1   6      102.80      129.53     10.26 o 
   8   1   6      161.76      178.34     12.02 o 
   9   1   6       42.27       37.14      7.27 o 
  10   1   6      349.54      336.69     16.10 o 
  11   1   6      121.79      105.36     13.41 o 
  12   1   6      183.95      212.26     26.66 o 
 -14   2   6      188.24      172.82     24.93 o 
 -13   2   6        7.51        6.17      8.38 o 
 -12   2   6      728.00      708.81     44.67 o 
 -11   2   6      622.35      641.72     22.63 o 
 -10   2   6       34.47       31.92      5.79 o 
  -9   2   6     1842.61     1839.27     31.74 o 
  -8   2   6        0.23        3.50      3.90 o 
  -7   2   6     3832.29     3855.32     49.80 o 
  -6   2   6      724.07      747.31     14.48 o 
  -5   2   6     2748.28     2802.52     29.69 o 
  -4   2   6       10.50       13.41      2.49 o 
  -3   2   6     4088.92     4214.69     39.52 o 
  -2   2   6     5804.08     5794.38     62.11 o 
  -1   2   6     7320.46     7425.74     68.47 o 
   0   2   6     4765.25     4847.50     55.47 o 
   1   2   6    16288.08    16152.34    165.58 o 
   2   2   6     6692.67     6712.04     73.33 o 
   3   2   6     3278.66     3173.56     41.13 o 
   4   2   6     3810.10     3692.59     52.15 o 
   5   2   6       88.78       85.53      8.34 o 
   6   2   6        0.82        8.25      3.42 o 
   7   2   6     1393.85     1319.68     37.58 o 
   8   2   6        8.76        9.50      6.45 o 
   9   2   6     3593.30     3558.55    109.59 o 
  10   2   6      138.98      110.46     13.09 o 
  11   2   6      810.05      817.94     48.87 o 
  12   2   6       97.45      133.67     16.21 o 
  13   2   6      194.79      190.83     37.52 o 
 -14   3   6      215.22      205.56     20.21 o 
 -13   3   6       32.84       20.64      9.40 o 
 -12   3   6      108.50      117.10     18.01 o 
 -11   3   6      226.49      196.96     12.20 o 
 -10   3   6     1850.16     1807.56     33.75 o 
  -9   3   6      711.51      706.97     19.34 o 
  -8   3   6     5574.45     5561.43     68.92 o 
  -7   3   6      345.23      339.31     12.45 o 
  -6   3   6     2538.43     2508.76     37.21 o 
  -5   3   6     2400.77     2387.18     30.61 o 
  -4   3   6      558.64      595.55     23.62 o 
  -3   3   6       38.35       55.52     10.04 o 
  -2   3   6     2507.40     2520.27     34.40 o 
  -1   3   6      623.34      644.77     14.84 o 
   0   3   6     4462.30     4416.51     52.75 o 
   1   3   6       41.66       50.66      5.01 o 
   2   3   6     4681.41     4623.21     55.49 o 
   3   3   6     1089.60     1014.59     20.07 o 
   4   3   6      949.81      972.92     19.92 o 
   5   3   6      206.62      236.77      9.80 o 
   6   3   6        1.50       -1.36      4.21 o 
   7   3   6     1048.88     1105.28     27.28 o 
   8   3   6     3006.44     3010.13     98.23 o 
   9   3   6       66.18       59.88     14.07 o 
  10   3   6     2747.20     2759.11     66.19 o 
  11   3   6      392.03      400.82     36.03 o 
  12   3   6      530.18      530.65     44.43 o 
 -13   4   6       87.53       90.78     12.61 o 
 -12   4   6      241.45      235.63     16.97 o 
 -11   4   6      552.40      548.28     19.29 o 
 -10   4   6      595.48      644.43     20.21 o 
  -9   4   6     2388.44     2397.56     40.68 o 
  -8   4   6      357.32      363.54     14.41 o 
  -7   4   6     2616.64     2665.34     49.09 o 
  -6   4   6     1481.14     1510.64     34.12 o 
  -5   4   6      359.62      372.44     12.83 o 
  -4   4   6     5937.22     5974.78     80.55 o 
  -3   4   6      615.81      635.08     18.78 o 
  -2   4   6     2369.94     2424.02     35.08 o 
  -1   4   6     1057.91     1084.79     25.51 o 
   0   4   6       30.42       37.86      4.97 o 
   1   4   6     1095.84     1112.95     26.03 o 
   2   4   6      321.58      310.85     11.33 o 
   3   4   6     1066.05     1064.44     21.84 o 
   4   4   6      876.86      968.72     20.84 o 
   5   4   6      156.45      190.76     16.35 o 
   6   4   6     2093.26     2035.55    145.37 o 
   7   4   6      269.21      256.77     19.02 o 
   8   4   6      455.57      490.47     27.89 o 
   9   4   6     1316.94     1271.73     43.08 o 
  10   4   6      148.26      139.25     17.25 o 
  11   4   6      626.76      685.09     33.45 o 
  12   4   6      443.98      471.41     42.95 o 
 -12   5   6        6.42       -8.72      5.81 o 
 -11   5   6      340.47      360.40     16.97 o 
 -10   5   6       22.13       19.70      6.75 o 
  -9   5   6      732.08      721.70     21.70 o 
  -8   5   6      271.64      245.85     16.20 o 
  -7   5   6       51.64       29.90      9.94 o 
  -6   5   6       51.10       49.20     19.99 o 
  -5   5   6     3778.30     3905.47     79.09 o 
  -4   5   6       58.71       77.32      8.68 o 
  -3   5   6     6799.00     6861.45     92.59 o 
  -2   5   6       10.45       16.69      5.80 o 
  -1   5   6      147.37      157.16      9.32 o 
   0   5   6      724.66      735.18     18.53 o 
   1   5   6      860.55      827.24     19.79 o 
   2   5   6        4.34        3.68      4.79 o 
   3   5   6     1172.03     1161.94     27.44 o 
   4   5   6       15.11       11.78      5.95 o 
   5   5   6     5118.55     5067.84    139.20 o 
   6   5   6       63.40       60.25     12.39 o 
   7   5   6     1745.62     1765.80    141.18 o 
   8   5   6        0.46        5.53      8.36 o 
   9   5   6       26.32       40.98     11.95 o 
  10   5   6       73.27       70.97     14.83 o 
  11   5   6      288.15      284.87     24.91 o 
 -11   6   6      190.09      172.93     14.53 o 
 -10   6   6      662.02      672.14     42.08 o 
  -9   6   6      824.99      802.58     29.54 o 
  -8   6   6       38.83       60.58     19.50 o 
  -7   6   6      191.24      170.41     32.58 o 
  -6   6   6     1035.55     1027.96     37.42 o 
  -5   6   6       25.10       14.98      8.13 o 
  -4   6   6     2822.33     2823.25     67.38 o 
  -3   6   6       70.66       83.12     11.68 o 
  -2   6   6      757.17      797.20     31.99 o 
  -1   6   6       17.08       22.75     12.69 o 
   0   6   6        8.15        3.80      5.43 o 
   1   6   6      476.14      442.17     15.52 o 
   2   6   6       12.92        8.12      6.20 o 
   3   6   6      116.19      109.35      9.30 o 
   4   6   6      412.24      378.73     22.68 o 
   5   6   6        7.25        7.90      8.73 o 
   6   6   6     1775.33     1777.97     85.89 o 
   7   6   6       92.17       90.21     15.31 o 
   8   6   6      707.75      789.81     55.78 o 
   9   6   6      325.35      378.01     28.32 o 
  10   6   6       38.75       18.40     13.00 o 
  -9   7   6       47.43       44.38     32.83 o 
  -8   7   6      753.25      744.44     35.35 o 
  -7   7   6      173.13      146.72     17.97 o 
  -6   7   6      303.52      292.33     22.84 o 
  -5   7   6      918.39      925.59     36.76 o 
  -4   7   6       10.88       -2.45      7.83 o 
  -3   7   6      268.52      286.27     21.45 o 
  -2   7   6      340.99      368.59     18.19 o 
  -1   7   6      122.43      124.93     11.86 o 
   0   7   6     1162.54     1139.66     30.87 o 
   1   7   6       13.86        6.41      6.61 o 
   2   7   6     1204.38     1231.47     32.58 o 
   3   7   6        8.45       10.37      8.99 o 
   4   7   6      100.22      119.50     17.28 o 
   5   7   6      212.25      177.23     19.35 o 
   6   7   6      312.56      246.44     22.71 o 
   7   7   6      667.31      693.24     35.71 o 
   8   7   6      450.06      454.70     30.71 o 
  -7   8   6      630.77      665.40     34.12 o 
  -6   8   6       71.24       81.89     15.18 o 
  -5   8   6      322.80      348.57     41.46 o 
  -4   8   6       45.86       65.46     13.91 o 
  -3   8   6       26.12       33.77     11.46 o 
  -2   8   6      112.51      104.59     15.86 o 
  -1   8   6      834.51      831.65     31.79 o 
   0   8   6       21.08       25.95     10.45 o 
   1   8   6     1824.90     1914.25     86.63 o 
   2   8   6        2.72       12.83     13.33 o 
   3   8   6      429.25      368.25     36.53 o 
   4   8   6       37.76       39.73     13.60 o 
   5   8   6       30.69       17.35     13.08 o 
   6   8   6       22.15       36.65     13.60 o 
  -2   9   6        4.43        8.89     14.32 o 
  -1   9   6      100.80      103.66     23.20 o 
   0   9   6      454.23      427.83     26.47 o 
   1   9   6       16.47       14.32     15.80 o 
 -13   0   7       72.20       82.93     18.76 o 
 -11   0   7     2455.65     2319.06     78.98 o 
  -9   0   7     8046.80     7963.68    181.16 o 
  -7   0   7     1434.10     1466.80     28.81 o 
  -5   0   7     1785.42     1879.36     31.91 o 
  -3   0   7     2657.36     2603.37     38.79 o 
  -1   0   7     2718.84     2863.21     52.36 o 
   1   0   7     7186.22     7122.37    108.55 o 
   3   0   7    12535.02    12171.30    176.97 o 
   5   0   7       30.31       40.35      7.68 o 
   7   0   7     4749.70     4632.90     83.31 o 
   9   0   7     2453.17     2422.23     81.94 o 
  11   0   7      465.13      480.79     35.54 o 
 -14   1   7      285.00      258.50     21.41 o 
 -13   1   7      112.72       99.74     14.30 o 
 -12   1   7      219.00      184.10     16.93 o 
 -11   1   7      324.34      323.21     19.70 o 
 -10   1   7     2713.67     2650.38     48.44 o 
  -9   1   7      427.22      440.53     16.88 o 
  -8   1   7     5206.50     5168.73     63.55 o 
  -7   1   7      160.95      182.36      6.94 o 
  -6   1   7      400.68      430.80     15.69 o 
  -5   1   7     3045.11     3074.75     32.24 o 
  -4   1   7     2407.73     2577.96     27.85 o 
  -3   1   7     6869.16     7087.94     61.41 o 
  -2   1   7       58.82       67.96      3.85 o 
  -1   1   7      112.55      149.20      8.48 o 
   0   1   7     6537.96     6605.08     72.43 o 
   1   1   7     2082.22     2059.26     30.22 o 
   2   1   7     6095.58     5961.00     73.82 o 
   3   1   7     4620.64     4568.17     58.14 o 
   4   1   7      951.73      925.11     25.00 o 
   5   1   7     2822.18     2861.23     40.73 o 
   6   1   7     1413.42     1445.85     26.50 o 
   7   1   7       37.47       41.69      5.85 o 
   8   1   7     5183.56     5162.88     76.39 o 
   9   1   7        4.93        9.27      5.89 o 
  10   1   7      584.70      615.38     46.15 o 
  11   1   7       77.57       70.59     18.26 o 
  12   1   7       32.74       34.55     16.29 o 
  13   1   7      363.84      399.84     37.52 o 
 -14   2   7      899.67      890.43     37.17 o 
 -13   2   7       57.86       46.46     14.81 o 
 -12   2   7     1142.95     1164.87     39.27 o 
 -11   2   7        7.16        9.24      6.67 o 
 -10   2   7     1141.63     1145.51     25.29 o 
  -9   2   7      787.64      830.27     20.56 o 
  -8   2   7      178.24      177.92     10.02 o 
  -7   2   7     1331.91     1348.09     34.20 o 
  -6   2   7     1936.62     1926.57     26.75 o 
  -5   2   7        0.88        6.66      2.67 o 
  -4   2   7    10565.29    10659.88     88.92 o 
  -3   2   7     1509.07     1513.85     19.29 o 
  -2   2   7     7992.04     7907.42     97.72 o 
  -1   2   7      325.44      332.17     13.53 o 
   0   2   7        2.37        2.92      2.63 o 
   1   2   7     1788.83     1792.81     28.18 o 
   2   2   7     2744.24     2775.52     38.36 o 
   3   2   7     1329.83     1295.25     23.62 o 
   4   2   7     5193.90     5270.99     62.98 o 
   5   2   7      632.45      629.64     16.32 o 
   6   2   7     1613.51     1606.03     28.49 o 
   7   2   7     1637.29     1615.32     34.60 o 
   8   2   7      592.44      652.67     21.66 o 
   9   2   7      131.06      118.42     14.26 o 
  10   2   7      141.80      126.37     22.71 o 
  11   2   7        4.34        5.43     11.35 o 
  12   2   7      668.44      626.41     45.91 o 
 -14   3   7        6.90       10.67     11.35 o 
 -13   3   7     1347.42     1324.16     91.07 o 
 -12   3   7      165.97      153.62     13.86 o 
 -11   3   7     1047.37     1099.49     26.75 o 
 -10   3   7        1.20        8.59      5.24 o 
  -9   3   7      142.37      117.87      9.44 o 
  -8   3   7       59.96       68.33      8.75 o 
  -7   3   7     1805.11     1779.02     36.48 o 
  -6   3   7       11.45       14.97      4.43 o 
  -5   3   7     4487.72     4550.20     49.98 o 
  -4   3   7      410.18      417.18     10.96 o 
  -3   3   7     2960.18     3084.29     48.52 o 
  -2   3   7      772.16      738.37     16.74 o 
  -1   3   7      454.62      441.80     12.81 o 
   0   3   7     1042.34     1000.30     23.31 o 
   1   3   7      304.50      355.54     13.75 o 
   2   3   7        8.02        7.21      5.70 o 
   3   3   7     3648.80     3549.86     47.27 o 
   4   3   7        0.59        0.96      3.17 o 
   5   3   7     4430.10     4356.43     56.09 o 
   6   3   7       24.91       24.76      6.51 o 
   7   3   7     1600.39     1605.02     35.42 o 
   8   3   7       34.17       51.02     10.64 o 
   9   3   7        1.49      -10.86      9.38 o 
  10   3   7      290.81      331.22     23.21 o 
  11   3   7      492.61      458.58     39.49 o 
  12   3   7       22.64       50.35     19.25 o 
 -13   4   7       98.09       95.09     12.70 o 
 -12   4   7      288.24      279.94     18.27 o 
 -11   4   7      337.97      311.58     15.52 o 
 -10   4   7       44.65       39.43      7.66 o 
  -9   4   7      196.76      181.97     11.64 o 
  -8   4   7      592.65      608.47     21.28 o 
  -7   4   7     2736.91     2686.26     51.44 o 
  -6   4   7     1878.73     1955.41     40.65 o 
  -5   4   7     1053.81     1077.93     35.52 o 
  -4   4   7     1308.34     1305.23     29.80 o 
  -3   4   7     1195.45     1213.92     27.92 o 
  -2   4   7      599.48      610.63     15.97 o 
  -1   4   7     6089.27     6018.08     70.56 o 
   0   4   7        2.16        3.36      3.78 o 
   1   4   7     3338.73     3276.85     45.33 o 
   2   4   7      297.13      300.15     11.89 o 
   3   4   7      111.88      112.37      8.18 o 
   4   4   7     1542.19     1498.71     28.05 o 
   5   4   7      195.67      178.11     12.27 o 
   6   4   7     1466.45     1435.87     46.52 o 
   7   4   7      346.15      355.41     32.09 o 
   8   4   7       67.85       92.31     14.06 o 
   9   4   7      742.02      740.94     50.35 o 
  10   4   7      174.21      198.13     19.81 o 
  11   4   7      514.70      581.94     64.91 o 
 -12   5   7      250.95      234.12     17.95 o 
 -11   5   7       12.00       13.73      7.25 o 
 -10   5   7      407.32      419.18     17.55 o 
  -9   5   7      133.77      125.54     12.88 o 
  -8   5   7     1585.95     1525.02     38.24 o 
  -7   5   7       12.95       18.71      7.31 o 
  -6   5   7     3476.31     3446.07     74.80 o 
  -5   5   7      257.53      261.48     43.44 o 
  -4   5   7      365.39      381.52     16.51 o 
  -3   5   7      293.06      347.11     15.84 o 
  -2   5   7     2745.99     2650.05     47.62 o 
  -1   5   7        0.17       10.49      4.65 o 
   0   5   7     9306.11     9104.72    101.43 o 
   1   5   7      126.92      144.23      9.61 o 
   2   5   7      757.47      735.24     19.49 o 
   3   5   7       74.84       67.14      7.53 o 
   4   5   7      133.08      112.53     13.25 o 
   5   5   7      179.78      182.15     24.68 o 
   6   5   7       10.31       13.15      9.48 o 
   7   5   7       15.86       32.88     11.46 o 
   8   5   7      516.93      512.15     28.60 o 
   9   5   7       32.86       39.71     15.80 o 
  10   5   7     1110.49     1167.66     59.73 o 
 -11   6   7      272.07      300.10     20.52 o 
 -10   6   7        8.26       10.69      8.34 o 
  -9   6   7      550.91      549.69     85.64 o 
  -8   6   7      496.17      459.72     26.82 o 
  -7   6   7      473.98      494.76     32.33 o 
  -6   6   7      173.11      136.05     16.23 o 
  -5   6   7      420.47      454.83     25.92 o 
  -4   6   7       37.67       33.86     10.89 o 
  -3   6   7      465.39      439.40     24.37 o 
  -2   6   7       57.98       66.70     12.20 o 
  -1   6   7     2761.89     2790.69     64.03 o 
   0   6   7        3.17        3.45      5.57 o 
   1   6   7     1051.07     1063.59     24.80 o 
   2   6   7       48.54       61.29      7.80 o 
   3   6   7      114.37      126.56     14.75 o 
   4   6   7      882.06      918.10     35.77 o 
   5   6   7      171.78      182.50     42.21 o 
   6   6   7      540.61      553.55     29.99 o 
   7   6   7      219.68      197.13     23.20 o 
   8   6   7        6.39        3.78     11.10 o 
   9   6   7      989.86     1037.33     44.26 o 
  -9   7   7        8.42       15.25     10.37 o 
  -8   7   7       90.53       94.77     16.39 o 
  -7   7   7      514.11      500.67     29.37 o 
  -6   7   7       24.55       22.66     12.09 o 
  -5   7   7      956.08      890.16     36.79 o 
  -4   7   7       17.44       20.08      9.94 o 
  -3   7   7      833.49      857.32     36.28 o 
  -2   7   7      191.01      201.75     14.79 o 
  -1   7   7      142.74      140.58     12.99 o 
   0   7   7      273.54      290.40     17.08 o 
   1   7   7       43.07       40.84      8.77 o 
   2   7   7      132.52      134.27     12.90 o 
   3   7   7      444.06      440.95     25.65 o 
   4   7   7        8.70        9.04      9.91 o 
   5   7   7      861.08      832.08     37.17 o 
   6   7   7       22.44       23.61     12.36 o 
   7   7   7      126.74      113.13     18.84 o 
  -6   8   7      276.31      250.14     23.26 o 
  -5   8   7       64.78       77.81     15.51 o 
  -4   8   7      925.57      945.73     39.40 o 
  -3   8   7        1.46      -12.23      8.15 o 
  -2   8   7      749.43      776.46     76.51 o 
  -1   8   7        3.56        4.94      7.74 o 
   0   8   7        2.45        9.16      9.56 o 
   1   8   7       17.68       21.96     12.83 o 
   2   8   7      547.52      606.17     43.93 o 
   3   8   7        0.31      -14.32     11.85 o 
   4   8   7      824.12      856.95     38.74 o 
   5   8   7        9.50       13.42     11.50 o 
 -14   0   8      615.98      691.08     45.91 o 
 -12   0   8     1596.62     1551.47     65.16 o 
 -10   0   8      140.53      120.94     18.76 o 
  -8   0   8     1615.29     1654.50     32.89 o 
  -6   0   8     4280.01     4388.57     62.10 o 
  -4   0   8     1822.63     1844.80     32.13 o 
  -2   0   8       96.35       83.22      6.38 o 
   0   0   8       27.81       32.36      6.28 o 
   2   0   8     2045.98     2081.62     64.17 o 
   4   0   8    10538.97    10080.65    190.54 o 
   6   0   8     7121.88     7001.05    225.59 o 
   8   0   8        7.90       11.77     11.60 o 
  10   0   8     1164.87     1103.26     54.79 o 
 -14   1   8        1.10       -7.16      8.73 o 
 -13   1   8      583.00      555.58     28.43 o 
 -12   1   8      168.72      157.59     16.41 o 
 -11   1   8     1147.31     1147.78     71.82 o 
 -10   1   8      946.80      953.73     32.27 o 
  -9   1   8      101.44      108.47      8.52 o 
  -8   1   8     2606.05     2601.15     39.30 o 
  -7   1   8     2662.38     2712.93     34.58 o 
  -6   1   8     1147.41     1134.95     18.75 o 
  -5   1   8     4838.95     4845.15     46.86 o 
  -4   1   8        9.27       12.57      2.89 o 
  -3   1   8     1441.62     1417.86     18.92 o 
  -2   1   8     8404.17     8426.86     90.01 o 
  -1   1   8        0.10       39.75      6.63 o 
   0   1   8     4635.44     4579.91     64.03 o 
   1   1   8      128.11      116.29      7.27 o 
   2   1   8      538.44      558.09     14.92 o 
   3   1   8     3021.94     3070.24     42.55 o 
   4   1   8      218.72      227.72     10.16 o 
   5   1   8     4704.18     4683.08     68.97 o 
   6   1   8       94.08       96.42      7.86 o 
   7   1   8      450.23      481.17     15.59 o 
   8   1   8      311.26      334.61     18.72 o 
   9   1   8      235.83      226.27     14.32 o 
  10   1   8      632.46      649.80     40.48 o 
  11   1   8      891.36      841.63     50.84 o 
  12   1   8        7.20        6.42     13.33 o 
 -14   2   8       14.04       22.90     19.25 o 
 -13   2   8      357.80      385.39     46.65 o 
 -12   2   8      357.45      364.15     22.33 o 
 -11   2   8      648.18      594.47     22.44 o 
 -10   2   8      290.18      300.24     13.50 o 
  -9   2   8     2628.57     2635.32     41.63 o 
  -8   2   8       25.43       34.16      6.10 o 
  -7   2   8     2621.65     2575.79     38.91 o 
  -6   2   8     2941.07     2914.79     36.41 o 
  -5   2   8      133.55      150.59      6.61 o 
  -4   2   8     2911.63     2927.96     35.89 o 
  -3   2   8     2777.13     2758.93     38.30 o 
  -2   2   8      288.54      301.01     10.76 o 
  -1   2   8     8564.65     8670.44     93.53 o 
   0   2   8      317.06      310.77     11.03 o 
   1   2   8     3273.24     3235.99     43.98 o 
   2   2   8      753.28      721.26     24.60 o 
   3   2   8       26.70       25.78      4.99 o 
   4   2   8       68.13       61.65      6.62 o 
   5   2   8     1365.87     1396.47     26.90 o 
   6   2   8      594.36      576.36     16.92 o 
   7   2   8     2207.98     2228.04     43.71 o 
   8   2   8       65.40       68.88     11.35 o 
   9   2   8     1390.28     1405.82     37.81 o 
  10   2   8      149.54      121.43     22.71 o 
  11   2   8      357.81      372.19     37.52 o 
  12   2   8       62.17       59.24     21.23 o 
 -13   3   8      264.49      259.31     21.64 o 
 -12   3   8      743.63      734.23     27.09 o 
 -11   3   8        0.03        5.13      5.56 o 
 -10   3   8     1327.86     1423.07     42.09 o 
  -9   3   8      251.55      234.75     12.37 o 
  -8   3   8     1261.01     1211.52     26.06 o 
  -7   3   8      113.52      138.12     11.34 o 
  -6   3   8      177.85      169.36     14.05 o 
  -5   3   8       15.84       36.17     15.07 o 
  -4   3   8      697.90      694.04     20.43 o 
  -3   3   8       77.93       69.57      6.35 o 
  -2   3   8     2076.48     2111.31     32.96 o 
  -1   3   8      358.19      342.56     14.18 o 
   0   3   8     5714.33     5719.47     68.12 o 
   1   3   8      177.22      190.35      9.86 o 
   2   3   8     3976.51     3865.58     51.39 o 
   3   3   8      426.08      436.59     14.23 o 
   4   3   8        0.00       -0.09      3.68 o 
   5   3   8       74.78       78.02      7.62 o 
   6   3   8     1120.72     1172.79     29.91 o 
   7   3   8       41.65       40.97      8.01 o 
   8   3   8     3060.01     3047.37     80.21 o 
   9   3   8        4.47        3.38     11.11 o 
  10   3   8      705.60      662.20     31.67 o 
  11   3   8        0.42        0.00     13.33 o 
 -12   4   8      440.98      472.42     22.81 o 
 -11   4   8      599.10      640.86     21.58 o 
 -10   4   8        8.32       12.53      7.33 o 
  -9   4   8      705.96      711.42     25.33 o 
  -8   4   8       81.34       70.18     10.12 o 
  -7   4   8      236.28      275.72     16.15 o 
  -6   4   8     1227.08     1194.48     31.35 o 
  -5   4   8        6.58        6.38      5.47 o 
  -4   4   8     3440.65     3364.54     55.51 o 
  -3   4   8        9.10        7.90      5.31 o 
  -2   4   8     1678.34     1643.30     29.32 o 
  -1   4   8     1097.45     1136.27     26.86 o 
   0   4   8      476.08      458.93     14.85 o 
   1   4   8     1707.63     1713.90     30.73 o 
   2   4   8     3583.80     3528.66     49.64 o 
   3   4   8      367.73      366.34     13.99 o 
   4   4   8      746.07      772.12     20.22 o 
   5   4   8      120.05      121.52     11.09 o 
   6   4   8      268.10      243.73     15.16 o 
   7   4   8     1000.49      966.62     62.44 o 
   8   4   8        0.26       -3.46      9.87 o 
   9   4   8      370.83      353.99     45.17 o 
  10   4   8        6.17       -0.28      8.90 o 
  11   4   8      170.97      149.53     19.96 o 
 -11   5   8      167.30      182.60     16.55 o 
 -10   5   8       13.44       10.35      8.17 o 
  -9   5   8       89.57       82.33     11.87 o 
  -8   5   8        0.59       -3.33      6.13 o 
  -7   5   8      721.93      728.81     47.39 o 
  -6   5   8       99.31       88.04     13.70 o 
  -5   5   8     3596.01     3489.29     76.03 o 
  -4   5   8        7.62       23.27      6.81 o 
  -3   5   8     3160.08     2992.55     53.08 o 
  -2   5   8      360.59      388.20     17.46 o 
  -1   5   8       63.33       69.65      7.69 o 
   0   5   8      360.46      375.18     14.68 o 
   1   5   8     2010.27     2004.66     35.41 o 
   2   5   8        0.11        3.09      5.04 o 
   3   5   8     3188.41     3301.11     49.55 o 
   4   5   8       48.33       53.71      9.45 o 
   5   5   8      804.18      804.61     48.38 o 
   6   5   8        2.09        3.46     12.34 o 
   7   5   8        0.51        5.90      8.77 o 
   8   5   8        0.63       17.09     29.62 o 
   9   5   8        3.33       -7.24      9.56 o 
 -10   6   8        0.02        1.41      7.89 o 
  -9   6   8      159.22      116.96     30.60 o 
  -8   6   8      232.13      220.02     24.19 o 
  -7   6   8       13.49       39.12     12.08 o 
  -6   6   8      675.15      680.45     32.41 o 
  -5   6   8       88.25       63.96     13.06 o 
  -4   6   8     1768.52     1754.43     51.25 o 
  -3   6   8        4.78        6.43      7.33 o 
  -2   6   8     1318.81     1346.10     34.36 o 
  -1   6   8      110.15      109.01     11.76 o 
   0   6   8       43.81       35.24      8.17 o 
   1   6   8      233.30      195.72     13.96 o 
   2   6   8      850.07      814.26     25.72 o 
   3   6   8      275.32      270.86     14.08 o 
   4   6   8     1344.24     1433.29     46.94 o 
   5   6   8        6.85       11.85      9.70 o 
   6   6   8      394.71      401.29     27.04 o 
   7   6   8      148.88      158.41     32.58 o 
   8   6   8       34.60       23.18     15.06 o 
  -8   7   8      534.63      597.11     62.69 o 
  -7   7   8       24.48       30.03     15.30 o 
  -6   7   8       11.67       15.98     10.30 o 
  -5   7   8        0.57       -2.35      8.49 o 
  -4   7   8      138.20      139.96     23.69 o 
  -3   7   8      240.81      224.05     22.46 o 
  -2   7   8      500.27      506.06     21.69 o 
  -1   7   8      122.42      119.36     12.74 o 
   0   7   8      550.88      550.49     22.86 o 
   1   7   8        3.12        1.63      6.59 o 
   2   7   8      247.90      272.37     17.55 o 
   3   7   8      347.20      377.84     27.15 o 
   4   7   8       24.23       20.47     11.38 o 
   5   7   8      160.96      170.68     26.16 o 
   6   7   8      303.89      326.78     38.01 o 
  -5   8   8       60.80       68.28     16.04 o 
  -4   8   8       49.55       24.50     12.81 o 
  -3   8   8      655.96      640.21     72.32 o 
  -2   8   8        1.46        7.83     10.67 o 
  -1   8   8      811.31      837.15     29.82 o 
   0   8   8        1.04        2.70      7.87 o 
   1   8   8      456.27      498.61     28.60 o 
   2   8   8       19.36       31.59     18.76 o 
   3   8   8        2.73       17.77     15.80 o 
 -13   0   9      585.17      561.25     39.98 o 
 -11   0   9     1112.55     1097.33     52.32 o 
  -9   0   9     2537.04     2354.10     76.02 o 
  -7   0   9     1611.77     1592.11     32.54 o 
  -5   0   9        5.06       20.73     13.84 o 
  -3   0   9     4037.04     4023.75     57.44 o 
  -1   0   9     5337.98     5243.47     89.00 o 
   1   0   9     3893.62     3787.38     71.08 o 
   3   0   9      402.14      368.74     26.16 o 
   5   0   9       42.10       56.41      9.77 o 
   7   0   9     3326.13     3362.15    136.73 o 
   9   0   9     2725.89     2696.19     93.30 o 
  11   0   9       11.42       48.38     16.78 o 
 -13   1   9       63.51       35.70     13.08 o 
 -12   1   9      308.06      321.83     21.12 o 
 -11   1   9      168.07      170.29     34.55 o 
 -10   1   9     1094.97     1060.87     34.88 o 
  -9   1   9       23.27       21.94      8.05 o 
  -8   1   9     2735.55     2816.75     42.38 o 
  -7   1   9     2376.22     2416.30     33.02 o 
  -6   1   9      702.21      697.37     14.11 o 
  -5   1   9     1678.94     1660.87     29.24 o 
  -4   1   9     2383.36     2496.74     32.68 o 
  -3   1   9      243.77      237.95     12.04 o 
  -2   1   9     4706.48     4692.16     57.81 o 
  -1   1   9     2106.10     2044.13     32.26 o 
   0   1   9     1418.78     1395.42     25.65 o 
   1   1   9     1510.53     1502.44     31.24 o 
   2   1   9      153.70      160.65      9.28 o 
   3   1   9     1248.11     1255.94     25.15 o 
   4   1   9        3.37        0.61      4.84 o 
   5   1   9      421.77      424.79     14.90 o 
   6   1   9     1416.47     1412.01     33.09 o 
   7   1   9       60.20       52.99      8.43 o 
   8   1   9     3430.45     3419.75     92.31 o 
   9   1   9        2.45        6.06      6.25 o 
  10   1   9      717.19      759.00     33.30 o 
  11   1   9      371.90      364.79     37.02 o 
 -13   2   9       12.53       17.30     10.89 o 
 -12   2   9      607.13      616.57     29.48 o 
 -11   2   9      105.38      107.74     11.84 o 
 -10   2   9       31.75       18.44      7.91 o 
  -9   2   9      482.55      500.76     16.81 o 
  -8   2   9     1120.55     1153.65     24.98 o 
  -7   2   9     1253.55     1302.30     61.34 o 
  -6   2   9     4343.05     4202.27     55.34 o 
  -5   2   9     1641.52     1618.63     25.54 o 
  -4   2   9     5122.46     5045.21     55.31 o 
  -3   2   9     4340.39     4304.43     54.72 o 
  -2   2   9      118.21      124.39      8.01 o 
  -1   2   9      868.46      838.36     22.51 o 
   0   2   9     1590.95     1649.55     33.32 o 
   1   2   9      145.88      128.58      8.57 o 
   2   2   9     3409.31     3428.03     47.81 o 
   3   2   9      102.40       99.67      8.27 o 
   4   2   9     3954.99     3871.24     53.27 o 
   5   2   9      153.58      174.59     10.97 o 
   6   2   9      619.88      632.67     26.15 o 
   7   2   9      170.71      153.28     24.26 o 
   8   2   9        3.57       11.82      7.80 o 
   9   2   9      346.39      368.42     34.40 o 
  10   2   9      655.99      585.93     44.43 o 
  11   2   9       13.82       15.30     14.81 o 
 -13   3   9      868.45      921.26     38.16 o 
 -12   3   9      198.35      194.60     15.79 o 
 -11   3   9        6.07        9.30      8.75 o 
 -10   3   9      256.83      207.99     15.08 o 
  -9   3   9      406.69      394.15     18.61 o 
  -8   3   9      121.30      123.50     11.57 o 
  -7   3   9     1589.18     1618.85     37.12 o 
  -6   3   9      206.95      215.48     11.51 o 
  -5   3   9     1448.19     1445.06     28.22 o 
  -4   3   9      256.40      291.35     14.24 o 
  -3   3   9     2301.84     2282.85     35.85 o 
  -2   3   9      294.80      358.28     49.89 o 
  -1   3   9      382.28      433.18     38.34 o 
   0   3   9     1667.11     1589.61     29.24 o 
   1   3   9     1647.89     1601.46     29.61 o 
   2   3   9      648.73      637.68     18.00 o 
   3   3   9     3602.12     3473.74     49.81 o 
   4   3   9      478.77      461.13     15.82 o 
   5   3   9     3040.26     2955.75     45.61 o 
   6   3   9      520.10      518.58     20.59 o 
   7   3   9       33.69       43.08      8.68 o 
   8   3   9       14.34       22.88     10.10 o 
   9   3   9      325.57      301.24     22.97 o 
  10   3   9       44.55       60.72     20.73 o 
 -12   4   9      313.35      332.28     25.96 o 
 -11   4   9      938.99      954.56     31.62 o 
 -10   4   9       77.87       83.58     11.40 o 
  -9   4   9      945.83      972.93     31.18 o 
  -8   4   9      343.08      337.27     18.47 o 
  -7   4   9       69.05       49.50      9.12 o 
  -6   4   9      281.41      279.55     20.10 o 
  -5   4   9      275.70      269.45     23.87 o 
  -4   4   9      858.98      888.82     25.63 o 
  -3   4   9      597.85      584.33     20.76 o 
  -2   4   9      203.24      210.54     11.25 o 
  -1   4   9     1343.31     1292.64     26.63 o 
   0   4   9       45.36       45.30      6.83 o 
   1   4   9     1963.44     1885.37     33.93 o 
   2   4   9     1369.33     1353.10     28.11 o 
   3   4   9      349.67      328.50     19.59 o 
   4   4   9     2633.02     2579.99     42.32 o 
   5   4   9      845.69      870.88     27.03 o 
   6   4   9      230.07      218.19     16.17 o 
   7   4   9      644.60      639.01     31.04 o 
   8   4   9      140.27      116.75     16.36 o 
   9   4   9       91.21       77.66     16.78 o 
  10   4   9      339.19      363.79     27.62 o 
 -11   5   9       81.15       94.20     13.43 o 
 -10   5   9     1258.20     1284.10     40.10 o 
  -9   5   9        4.54        1.21      7.40 o 
  -8   5   9      639.85      633.50     33.57 o 
  -7   5   9      115.93      141.73     16.93 o 
  -6   5   9        7.12       21.06     10.05 o 
  -5   5   9       87.71      115.26     15.52 o 
  -4   5   9      752.91      760.33     24.90 o 
  -3   5   9       24.20       36.29      8.36 o 
  -2   5   9     3444.09     3467.97     71.03 o 
  -1   5   9       24.66       24.62      7.58 o 
   0   5   9     3591.19     3517.58     52.01 o 
   1   5   9       10.49       28.41     13.18 o 
   2   5   9      236.13      261.42     13.56 o 
   3   5   9       86.39       92.68      9.55 o 
   4   5   9      264.75      219.12     15.36 o 
   5   5   9        8.79        3.65      7.09 o 
   6   5   9      737.38      737.48     49.86 o 
   7   5   9        0.11       20.24     15.30 o 
   8   5   9      458.20      462.62     29.46 o 
   9   5   9        1.36        5.49     10.75 o 
  -9   6   9      353.44      389.71     28.11 o 
  -8   6   9       87.56       64.51     14.81 o 
  -7   6   9        1.17       -0.14      8.55 o 
  -6   6   9       93.01       80.47     15.30 o 
  -5   6   9       42.43       47.95     13.82 o 
  -4   6   9       59.40       60.60     13.21 o 
  -3   6   9      153.39      166.85     13.86 o 
  -2   6   9       95.76      102.47     11.84 o 
  -1   6   9     1408.72     1394.57     36.09 o 
   0   6   9        0.41        3.88      6.76 o 
   1   6   9     1267.47     1342.64     30.39 o 
   2   6   9      167.78      171.22     15.30 o 
   3   6   9        3.74       15.55     10.12 o 
   4   6   9      555.99      571.13     43.44 o 
   5   6   9      771.90      756.13     35.37 o 
   6   6   9       30.03       14.06     11.85 o 
   7   6   9      479.60      512.60     31.39 o 
  -7   7   9      440.82      412.82     37.02 o 
  -6   7   9       22.37       28.01     12.10 o 
  -5   7   9      755.76      719.15     35.07 o 
  -4   7   9       56.76       61.23     20.98 o 
  -3   7   9      366.58      409.30     26.56 o 
  -2   7   9        6.97       11.72      8.02 o 
  -1   7   9       42.18       31.16     11.50 o 
   0   7   9      619.58      628.28     24.96 o 
   1   7   9      185.31      178.66     15.28 o 
   2   7   9      425.58      420.08     37.02 o 
   3   7   9      462.66      515.96     29.81 o 
   4   7   9       53.22       45.20     14.30 o 
   5   7   9      288.76      325.30     37.52 o 
  -3   8   9      186.97      208.01     25.92 o 
  -2   8   9        0.95        7.31     11.15 o 
  -1   8   9        1.27        8.29      8.30 o 
   0   8   9      335.46      322.82     20.40 o 
 -12   0  10        1.52       -7.90     10.37 o 
 -10   0  10      621.92      589.88     36.53 o 
  -8   0  10     1133.87     1173.27     28.85 o 
  -6   0  10     1251.74     1230.17     33.29 o 
  -4   0  10     8562.70     8220.83    130.32 o 
  -2   0  10      282.28      247.74     15.70 o 
   0   0  10     2277.53     2275.20     62.94 o 
   2   0  10     7942.36     7540.65    123.56 o 
   4   0  10     3943.36     3983.07    110.08 o 
   6   0  10      106.48      111.45     19.25 o 
   8   0  10       93.96       74.85     12.39 o 
  10   0  10      838.80      819.42     50.35 o 
 -13   1  10      248.46      308.56     37.76 o 
 -12   1  10      324.83      324.48     26.90 o 
 -11   1  10       68.97       77.69     12.74 o 
 -10   1  10      943.54      953.33     44.67 o 
  -9   1  10      325.59      361.58     14.65 o 
  -8   1  10      709.72      783.57     30.44 o 
  -7   1  10      536.82      541.94     16.61 o 
  -6   1  10       35.83       40.68      5.49 o 
  -5   1  10     3393.54     3396.58     42.18 o 
  -4   1  10     1979.98     2001.51     29.80 o 
  -3   1  10     2161.17     2067.99     33.86 o 
  -2   1  10     1969.41     2005.93     33.24 o 
  -1   1  10      268.35      291.25     11.78 o 
   0   1  10       74.95       71.18      7.15 o 
   1   1  10     5396.03     5384.72     67.07 o 
   2   1  10       30.64       34.89      7.00 o 
   3   1  10     2383.26     2336.91     44.73 o 
   4   1  10        4.07        6.86      4.43 o 
   5   1  10      130.30      155.90     10.66 o 
   6   1  10      296.74      317.49     15.22 o 
   7   1  10      217.97      239.15     13.17 o 
   8   1  10      576.29      604.52     42.70 o 
   9   1  10      138.68      137.23     24.19 o 
  10   1  10      188.41      245.83     31.10 o 
 -13   2  10      208.60      175.73     28.14 o 
 -12   2  10       14.97       10.86     13.33 o 
 -11   2  10      772.84      776.47     46.40 o 
 -10   2  10       19.91       34.92     14.51 o 
  -9   2  10     1623.45     1673.92     38.89 o 
  -8   2  10        9.05       19.65     12.78 o 
  -7   2  10      155.56      148.55     14.78 o 
  -6   2  10      787.02      815.27     20.82 o 
  -5   2  10     1322.76     1355.19     23.92 o 
  -4   2  10     1351.40     1301.82     29.43 o 
  -3   2  10     1352.31     1362.40     26.66 o 
  -2   2  10       46.78       39.67      6.32 o 
  -1   2  10     2851.66     2859.81     62.70 o 
   0   2  10     1915.10     1832.33     45.90 o 
   1   2  10      111.96      106.77      8.75 o 
   2   2  10      103.26      112.00     10.19 o 
   3   2  10      172.83      152.56     10.08 o 
   4   2  10       67.11       71.76      8.04 o 
   5   2  10      950.23      936.29     30.21 o 
   6   2  10       30.64       24.15      6.34 o 
   7   2  10     1734.08     1797.84     41.26 o 
   8   2  10      159.17      176.28     18.98 o 
   9   2  10      676.31      701.82     26.21 o 
  10   2  10       18.45       -4.94     12.34 o 
 -12   3  10      822.64      869.85     40.97 o 
 -11   3  10        0.93       -0.17      7.31 o 
 -10   3  10      764.04      836.44     28.30 o 
  -9   3  10      406.42      401.01     19.39 o 
  -8   3  10      477.32      518.80     33.04 o 
  -7   3  10      404.07      371.20     18.09 o 
  -6   3  10       55.32       55.11      7.27 o 
  -5   3  10      194.53      185.60     13.06 o 
  -4   3  10     1350.20     1329.14     48.24 o 
  -3   3  10       27.18       24.67      5.66 o 
  -2   3  10     2706.73     2714.19     41.77 o 
  -1   3  10      190.92      206.58     13.29 o 
   0   3  10     4701.43     4525.94     60.49 o 
   1   3  10       92.83       93.49      8.53 o 
   2   3  10      387.48      392.41     14.89 o 
   3   3  10      918.41      906.98     23.80 o 
   4   3  10      663.61      625.46     19.16 o 
   5   3  10      453.90      470.46     17.04 o 
   6   3  10     2774.90     2786.17     53.99 o 
   7   3  10       28.41       36.86     15.74 o 
   8   3  10     1193.19     1186.70     34.20 o 
   9   3  10      281.32      257.44     22.56 o 
  10   3  10       50.41       52.37     13.91 o 
 -11   4  10      558.10      626.81     26.46 o 
 -10   4  10        9.38        8.81     11.65 o 
  -9   4  10      414.96      449.18     21.87 o 
  -8   4  10     1438.12     1418.56     37.67 o 
  -7   4  10       30.13       22.45     10.10 o 
  -6   4  10     1667.09     1715.95     50.20 o 
  -5   4  10        7.52        7.85      6.41 o 
  -4   4  10      165.50      166.35     13.01 o 
  -3   4  10      622.53      596.96     21.70 o 
  -2   4  10      463.18      506.21     20.03 o 
  -1   4  10     2385.54     2410.52     40.37 o 
   0   4  10      219.48      238.67     12.77 o 
   1   4  10     1206.97     1192.28     27.08 o 
   2   4  10      631.40      635.04     19.61 o 
   3   4  10        2.14       13.99      5.83 o 
   4   4  10     1343.78     1325.74     29.57 o 
   5   4  10      446.44      448.79     20.58 o 
   6   4  10      256.84      245.81     16.49 o 
   7   4  10      947.61      888.73     69.85 o 
   8   4  10      194.00      173.72     20.05 o 
   9   4  10      311.12      271.49     34.55 o 
 -10   5  10      128.33      149.14     23.40 o 
  -9   5  10      342.77      324.38     25.51 o 
  -8   5  10        0.83       15.06     10.45 o 
  -7   5  10     1910.92     1936.48     56.81 o 
  -6   5  10        1.66       12.20      9.37 o 
  -5   5  10      828.33      837.67     40.72 o 
  -4   5  10      148.20      155.09     19.18 o 
  -3   5  10      166.14      140.09     12.94 o 
  -2   5  10      133.32      129.46     12.34 o 
  -1   5  10      277.87      284.36     16.81 o 
   0   5  10       27.66       17.39      6.44 o 
   1   5  10      287.04      294.76     14.69 o 
   2   5  10       75.37       64.69      8.55 o 
   3   5  10     1230.14     1194.68     28.64 o 
   4   5  10        0.02       10.98      9.92 o 
   5   5  10      508.70      541.48     23.38 o 
   6   5  10        0.07        4.42      9.35 o 
   7   5  10        6.63       12.34     15.80 o 
   8   5  10       30.87       13.36     11.81 o 
  -8   6  10      596.58      619.70     33.81 o 
  -7   6  10        8.10       23.24     12.08 o 
  -6   6  10      866.64      861.57     37.93 o 
  -5   6  10        0.82       14.88     10.14 o 
  -4   6  10      269.81      276.55     23.20 o 
  -3   6  10      182.32      165.21     17.65 o 
  -2   6  10        8.20        4.24      6.88 o 
  -1   6  10      907.32      917.34     29.91 o 
   0   6  10       78.98       80.84     11.43 o 
   1   6  10      249.10      281.53     15.60 o 
   2   6  10      605.98      607.81     21.25 o 
   3   6  10        3.99        8.49      8.39 o 
   4   6  10     1863.46     1894.04     81.94 o 
   5   6  10      185.22      239.90     33.57 o 
   6   6  10       72.88      101.95     17.97 o 
  -6   7  10       12.47        7.10     10.54 o 
  -5   7  10       97.89      146.39     19.61 o 
  -4   7  10      332.78      344.20     35.29 o 
  -3   7  10       94.23       99.72     17.28 o 
  -2   7  10      716.75      729.06     35.08 o 
  -1   7  10      117.75      113.69     17.60 o 
   0   7  10      512.11      517.15     23.71 o 
   1   7  10      101.68      101.68     13.53 o 
   2   7  10        6.29       12.09     13.08 o 
   3   7  10      344.72      347.88     26.35 o 
 -11   0  11      632.58      661.95     41.96 o 
  -7   0  11        0.03       -3.63      6.25 o 
  -5   0  11      109.06      125.82     13.06 o 
  -3   0  11     4671.92     4521.76     84.47 o 
  -1   0  11     8737.95     8260.61    247.80 o 
   1   0  11     1399.70     1267.25     38.00 o 
   3   0  11     1520.43     1602.69     44.67 o 
   5   0  11     2453.84     2462.21     83.92 o 
   7   0  11     1384.80     1531.72     65.65 o 
   9   0  11      210.32      181.16     26.66 o 
 -12   1  11      619.51      653.07     44.43 o 
 -11   1  11       36.07       46.89     17.28 o 
 -10   1  11      569.60      629.37     39.98 o 
  -9   1  11      762.87      766.94     25.67 o 
  -8   1  11        3.83       18.36      9.56 o 
  -7   1  11     1194.16     1224.01     26.74 o 
  -6   1  11      165.68      174.77     10.78 o 
  -5   1  11      488.69      488.06     17.99 o 
  -4   1  11      525.28      519.62     24.10 o 
  -3   1  11      113.52      103.73      8.65 o 
  -2   1  11     3707.83     3661.34     51.63 o 
  -1   1  11       97.15       95.28      8.45 o 
   0   1  11     1542.29     1460.38     28.99 o 
   1   1  11       59.61       69.27      7.69 o 
   2   1  11       30.23       39.87      6.68 o 
   3   1  11      296.67      290.03     15.19 o 
   4   1  11     2444.43     2488.77     42.30 o 
   5   1  11       63.68       59.80      9.88 o 
   6   1  11     1428.01     1394.21     37.69 o 
   7   1  11        1.33        7.06      5.64 o 
   8   1  11      236.62      259.77     21.90 o 
   9   1  11      123.67      125.48     25.17 o 
 -12   2  11      152.02      196.46     29.12 o 
 -11   2  11      444.54      516.83     39.00 o 
 -10   2  11      369.37      322.81     18.71 o 
  -9   2  11      126.66      122.37     12.84 o 
  -8   2  11     1548.05     1627.47     39.79 o 
  -7   2  11       22.40       30.99      8.38 o 
  -6   2  11     3459.79     3533.94     52.07 o 
  -5   2  11      211.42      216.49     14.14 o 
  -4   2  11      400.23      398.04     16.03 o 
  -3   2  11        1.60        0.20      4.12 o 
  -2   2  11      196.22      209.80     20.02 o 
  -1   2  11      386.17      392.28     14.55 o 
   0   2  11     1295.46     1271.90     27.14 o 
   1   2  11       41.43       35.75      7.94 o 
   2   2  11     1705.78     1732.94     38.75 o 
   3   2  11      141.00      109.22      9.68 o 
   4   2  11     1308.59     1291.49     28.98 o 
   5   2  11       17.63        5.89      5.52 o 
   6   2  11      160.66      185.43     12.39 o 
   7   2  11       60.28       45.03     15.21 o 
   8   2  11      300.73      274.48     17.98 o 
   9   2  11       18.70       11.61      8.51 o 
 -11   3  11       79.91       67.53     23.20 o 
 -10   3  11        1.14        7.31      7.75 o 
  -9   3  11      386.98      403.71     20.28 o 
  -8   3  11        6.83        5.24      7.11 o 
  -7   3  11     1189.72     1232.68     33.95 o 
  -6   3  11      105.08      106.55     13.51 o 
  -5   3  11     2271.32     2224.92     45.61 o 
  -4   3  11      176.55      173.50     13.19 o 
  -3   3  11      359.72      365.59     14.50 o 
  -2   3  11      200.90      185.48     11.09 o 
  -1   3  11      544.34      534.68     17.45 o 
   0   3  11        1.56        0.88      4.98 o 
   1   3  11     2938.87     2830.47     54.86 o 
   2   3  11       13.41       18.24      6.08 o 
   3   3  11     2147.45     2138.17     42.90 o 
   4   3  11      145.31      152.81     11.31 o 
   5   3  11      427.20      423.27     17.22 o 
   6   3  11      125.75      141.55     13.69 o 
   7   3  11       70.05       43.96     11.63 o 
   8   3  11      100.87      107.25     13.07 o 
   9   3  11      622.35      623.18     33.16 o 
 -10   4  11       44.86       50.75     11.39 o 
  -9   4  11      892.68      912.48     31.30 o 
  -8   4  11      231.47      246.98     17.37 o 
  -7   4  11       18.00       11.76     14.81 o 
  -6   4  11      259.95      332.18     23.35 o 
  -5   4  11     1210.52     1149.50     32.14 o 
  -4   4  11      163.78      146.87     13.20 o 
  -3   4  11      711.58      739.59     25.39 o 
  -2   4  11       83.20       86.81     10.85 o 
  -1   4  11      233.48      251.28     13.50 o 
   0   4  11      973.31      930.01     26.29 o 
   1   4  11        0.91       -1.76      4.95 o 
   2   4  11     1772.21     1710.72     34.73 o 
   3   4  11        3.21        1.24      5.66 o 
   4   4  11      594.12      617.91     20.51 o 
   5   4  11      168.72      171.00     18.55 o 
   6   4  11       36.64       30.19      9.57 o 
   7   4  11      805.78      860.71     38.74 o 
   8   4  11      156.37      143.24     19.31 o 
  -9   5  11      106.06      117.14     18.30 o 
  -8   5  11      457.99      439.48     28.72 o 
  -7   5  11      135.48      180.31     20.66 o 
  -6   5  11      317.29      323.98     25.29 o 
  -5   5  11       12.84       34.86     12.39 o 
  -4   5  11     1873.27     1908.50     44.20 o 
  -3   5  11        2.23        4.62      7.11 o 
  -2   5  11     1139.01     1119.71     32.75 o 
  -1   5  11       16.18        6.31      6.79 o 
   0   5  11       27.29       28.09      8.91 o 
   1   5  11       10.83        5.22      6.06 o 
   2   5  11       63.98       65.65      9.31 o 
   3   5  11       22.21       21.47      7.28 o 
   4   5  11       27.61       15.66     12.77 o 
   5   5  11        0.54        5.97      8.07 o 
   6   5  11      786.90      757.46     61.46 o 
  -7   6  11       86.12      116.11     18.25 o 
  -6   6  11       43.61       39.75     13.70 o 
  -5   6  11      306.17      256.46     32.58 o 
  -4   6  11       78.54       47.01     12.81 o 
  -3   6  11      665.95      689.80     27.27 o 
  -2   6  11        9.85        9.03      8.12 o 
  -1   6  11      536.47      583.28     26.83 o 
   0   6  11      283.46      256.17     18.04 o 
   1   6  11       54.63       46.24     11.11 o 
   2   6  11      662.99      694.94     24.96 o 
   3   6  11       20.14       13.12      9.38 o 
   4   6  11       41.02       36.92     17.28 o 
  -3   7  11        7.42       20.98     12.51 o 
  -2   7  11      183.82      207.93     22.34 o 
  -1   7  11      202.17      215.18     69.35 o 
   0   7  11      166.44      194.31     21.26 o 
  -8   0  12     1107.25     1125.47     52.32 o 
  -6   0  12      390.78      387.09     21.46 o 
  -4   0  12      521.77      503.25     24.08 o 
  -2   0  12       28.52       20.54     12.83 o 
   0   0  12     1996.17     2079.59     52.86 o 
   2   0  12     4787.54     4717.72     91.97 o 
   4   0  12      179.09      167.69     16.74 o 
   6   0  12     1427.80     1360.04     44.50 o 
  -9   1  12      885.60      903.34     48.38 o 
  -8   1  12       14.07       14.05      8.99 o 
  -7   1  12      765.86      752.19     28.06 o 
  -6   1  12      767.04      749.51     21.14 o 
  -5   1  12      207.12      210.63     11.85 o 
  -4   1  12     1500.82     1487.18     30.33 o 
  -3   1  12       33.42       30.96      6.47 o 
  -2   1  12      437.63      419.94     21.23 o 
  -1   1  12      429.89      405.20     15.48 o 
   0   1  12      177.89      152.94     10.52 o 
   1   1  12     2477.51     2349.22     40.59 o 
   2   1  12       42.08       48.22      7.28 o 
   3   1  12     2543.92     2601.19     55.43 o 
   4   1  12       26.95       24.68      7.86 o 
   5   1  12       26.98       21.76      8.05 o 
   6   1  12      750.18      759.54     23.44 o 
   7   1  12      358.97      329.20     18.23 o 
   8   1  12      409.24      480.60     29.62 o 
 -11   2  12      945.11      924.07     54.30 o 
 -10   2  12      582.08      671.03     26.25 o 
  -9   2  12      233.76      225.04     21.05 o 
  -8   2  12      929.60     1011.51     38.47 o 
  -7   2  12      121.53      124.01     15.88 o 
  -6   2  12       63.76       75.25     12.27 o 
  -5   2  12     1382.83     1369.36     34.76 o 
  -4   2  12       53.36       59.68      8.12 o 
  -3   2  12     2050.26     2032.93     36.79 o 
  -2   2  12       91.99       89.68      8.96 o 
  -1   2  12     1016.10      926.32     34.84 o 
   0   2  12        0.23        2.93      5.56 o 
   1   2  12       79.76       82.20      8.90 o 
   2   2  12      443.25      443.73     19.76 o 
   3   2  12      405.35      408.12     16.72 o 
   4   2  12      517.03      489.83     18.53 o 
   5   2  12      779.92      719.27     26.54 o 
   6   2  12        0.02       -2.96      5.53 o 
   7   2  12     1100.57     1129.77     34.74 o 
   8   2  12      158.29      147.48     14.95 o 
 -10   3  12      409.46      446.05     22.64 o 
  -9   3  12      106.31      121.28     13.87 o 
  -8   3  12      187.65      212.33     16.43 o 
  -7   3  12      176.12      124.80     16.66 o 
  -6   3  12      319.60      298.63     24.79 o 
  -5   3  12      446.01      421.56     19.85 o 
  -4   3  12      993.76     1004.71     36.84 o 
  -3   3  12        3.37        6.88      5.56 o 
  -2   3  12     2418.43     2363.08     41.20 o 
  -1   3  12      635.09      627.12     19.77 o 
   0   3  12      534.76      499.71     21.09 o 
   1   3  12       39.33       33.43      7.34 o 
   2   3  12      925.41      927.18     25.17 o 
   3   3  12       21.89       18.28      6.75 o 
   4   3  12     1012.13      993.88     26.70 o 
   5   3  12        0.31        3.70      5.84 o 
   6   3  12     1069.30     1093.37     33.99 o 
   7   3  12        0.71        0.21      7.19 o 
  -9   4  12      115.74      102.02     17.25 o 
  -8   4  12      458.36      424.72     43.19 o 
  -7   4  12       70.98       73.29     15.51 o 
  -6   4  12      808.55      769.07     49.12 o 
  -5   4  12      162.36      168.54     14.83 o 
  -4   4  12       22.06       20.12      8.14 o 
  -3   4  12     1542.59     1599.77     39.85 o 
  -2   4  12      829.80      825.31     27.92 o 
  -1   4  12      525.24      523.42     22.23 o 
   0   4  12      548.92      511.72     18.86 o 
   1   4  12        3.09        5.52      6.12 o 
   2   4  12      116.68      115.17     11.47 o 
   3   4  12      343.41      308.51     15.88 o 
   4   4  12      260.62      222.06     14.20 o 
   5   4  12      462.35      434.55     22.28 o 
   6   4  12       47.87       65.45     12.14 o 
  -8   5  12       14.45       22.50     11.81 o 
  -7   5  12     1167.92     1214.34     46.92 o 
  -6   5  12        6.94       18.26     17.03 o 
  -5   5  12      511.62      516.59     29.83 o 
  -4   5  12        3.94        7.04      8.15 o 
  -3   5  12       64.76       70.19     11.84 o 
  -2   5  12        8.89       14.20      8.72 o 
  -1   5  12      589.63      625.52     27.32 o 
   0   5  12       23.62        5.66     11.34 o 
   1   5  12      423.07      372.46     17.45 o 
   2   5  12        3.28       -1.95      6.12 o 
   3   5  12      371.86      356.89     24.01 o 
   4   5  12        0.09       -4.81      7.67 o 
   5   5  12      183.30      203.01     17.67 o 
  -5   6  12       20.43        2.18     13.82 o 
  -4   6  12      161.34      198.36     22.15 o 
  -3   6  12      173.18      138.89     15.18 o 
  -2   6  12      332.76      314.16     26.81 o 
  -1   6  12      143.39      163.69     16.11 o 
   0   6  12      576.16      562.18     28.87 o 
   1   6  12        0.27        4.59      8.25 o 
   2   6  12      621.00      668.67     24.21 o 
  -7   0  13      125.35      143.20     16.23 o 
  -5   0  13     2517.98     2531.59     61.61 o 
  -3   0  13     2821.48     2738.64     64.36 o 
  -1   0  13      349.79      324.39     34.80 o 
   1   0  13       11.75       11.34     13.33 o 
   3   0  13      242.45      232.12     19.90 o 
   5   0  13     2407.51     2499.77     65.26 o 
   7   0  13      617.20      648.73     32.98 o 
  -9   1  13      619.70      697.00     44.92 o 
  -8   1  13        3.34        8.89     12.09 o 
  -7   1  13       16.60       20.21      7.98 o 
  -6   1  13     1374.58     1379.76     42.14 o 
  -5   1  13        1.00        4.63      5.91 o 
  -4   1  13      988.12      968.91     25.22 o 
  -3   1  13      261.70      259.40     13.98 o 
  -2   1  13      416.98      401.54     16.46 o 
  -1   1  13       58.16       56.83      8.75 o 
   0   1  13       91.23       86.33     12.82 o 
   1   1  13      588.01      572.78     19.31 o 
   2   1  13       39.83       43.32      7.82 o 
   3   1  13      517.19      534.83     30.78 o 
   4   1  13      488.98      472.21     20.45 o 
   5   1  13        0.53       10.02      6.72 o 
   6   1  13     1028.14     1109.92     34.08 o 
   7   1  13       60.69       62.54     14.31 o 
 -10   2  13      582.08      592.35     44.43 o 
  -9   2  13       25.03       18.32     12.21 o 
  -8   2  13      985.24      961.48     38.86 o 
  -7   2  13      543.64      586.05     30.18 o 
  -6   2  13      421.66      373.52     31.10 o 
  -5   2  13      226.39      243.13     17.39 o 
  -4   2  13       24.94       15.08      6.32 o 
  -3   2  13       48.18       48.10      8.06 o 
  -2   2  13      664.55      660.19     20.69 o 
  -1   2  13       15.05       22.63      6.73 o 
   0   2  13     1341.20     1326.57     30.28 o 
   1   2  13       98.89       96.06     10.08 o 
   2   2  13     1659.78     1621.34     34.73 o 
   3   2  13       11.21       11.45      7.24 o 
   4   2  13      222.07      245.84     17.18 o 
   5   2  13      667.48      666.83     22.89 o 
   6   2  13       42.03       28.06      8.76 o 
   7   2  13      387.19      397.84     22.38 o 
  -9   3  13      405.30      460.69     29.61 o 
  -8   3  13       43.22       42.39     13.60 o 
  -7   3  13     1259.94     1335.31     47.11 o 
  -6   3  13      123.78      156.11     18.32 o 
  -5   3  13     1151.26     1145.95     33.65 o 
  -4   3  13       10.03       -5.72      6.41 o 
  -3   3  13      140.24      149.57     13.95 o 
  -2   3  13      615.21      581.53     19.79 o 
  -1   3  13     1221.81     1190.97     28.99 o 
   0   3  13       18.14        6.75      6.13 o 
   1   3  13     1506.76     1567.19     34.34 o 
   2   3  13      456.02      441.51     21.28 o 
   3   3  13      497.45      471.62     19.17 o 
   4   3  13       21.63       17.63      7.17 o 
   5   3  13       25.18       18.29      7.96 o 
   6   3  13       85.02       93.97     13.39 o 
  -8   4  13      199.05      219.61     22.31 o 
  -7   4  13      164.12      129.06     19.11 o 
  -6   4  13      396.29      450.01     28.41 o 
  -5   4  13      125.31      138.35     18.46 o 
  -4   4  13      133.60      124.93     13.87 o 
  -3   4  13      588.27      585.07     24.39 o 
  -2   4  13       70.29       81.98     11.88 o 
  -1   4  13      785.41      766.29     23.77 o 
   0   4  13      839.72      844.52     29.44 o 
   1   4  13      141.89      128.43     12.08 o 
   2   4  13      249.79      266.99     15.68 o 
   3   4  13      223.66      192.98     14.11 o 
   4   4  13        7.42       13.95      7.72 o 
   5   4  13      313.68      315.37     42.10 o 
  -6   5  13      327.25      312.01     43.19 o 
  -5   5  13        8.35       -5.43      9.42 o 
  -4   5  13      629.98      607.50     26.30 o 
  -3   5  13       22.05       12.06      8.73 o 
  -2   5  13      700.22      722.20     28.31 o 
  -1   5  13        0.62       -0.29      7.76 o 
   0   5  13       62.35       53.75     11.16 o 
   1   5  13        7.21       12.02      7.76 o 
   2   5  13      263.14      257.42     17.31 o 
  -8   0  14     1032.48     1194.08     60.22 o 
  -6   0  14     1788.60     1847.96     53.40 o 
  -4   0  14      170.03      152.23     16.75 o 
  -2   0  14     1473.97     1479.63     46.90 o 
   0   0  14     1692.08     1714.46     67.13 o 
   2   0  14      199.70      173.87     18.26 o 
   4   0  14       10.35       16.22     10.29 o 
  -9   1  14      458.61      555.33     42.45 o 
  -8   1  14      212.38      213.11     28.14 o 
  -7   1  14     1189.65     1273.38     36.46 o 
  -6   1  14      127.81      154.42     14.58 o 
  -5   1  14       90.95       82.40     10.22 o 
  -4   1  14      126.02       93.40     10.35 o 
  -3   1  14      757.66      802.67     29.63 o 
  -2   1  14       34.17       50.04      8.81 o 
  -1   1  14     1316.19     1251.52     30.32 o 
   0   1  14       31.75       27.00      7.42 o 
   1   1  14      455.77      456.87     18.45 o 
   2   1  14       39.37       20.14      7.21 o 
   3   1  14      283.00      247.96     15.28 o 
   4   1  14      705.12      699.36     23.99 o 
   5   1  14        9.34        8.97      7.32 o 
  -8   2  14      150.80      143.78     30.36 o 
  -7   2  14      378.73      334.06     31.35 o 
  -6   2  14       39.93       43.48     10.52 o 
  -5   2  14      398.72      408.46     20.79 o 
  -4   2  14       83.73       75.38     11.66 o 
  -3   2  14      742.29      749.93     23.17 o 
  -2   2  14       50.98       46.62      8.20 o 
  -1   2  14      117.72      122.53     11.10 o 
   0   2  14       10.25       10.10      6.44 o 
   1   2  14       66.65       73.27      9.92 o 
   2   2  14       56.79       55.38      9.05 o 
   3   2  14      732.02      735.95     24.30 o 
   4   2  14      123.62      133.08     12.70 o 
   5   2  14      773.35      836.83     66.58 o 
  -7   3  14       69.55       61.69     15.25 o 
  -6   3  14      489.76      503.42     29.83 o 
  -5   3  14        3.65        1.16      9.00 o 
  -4   3  14     1052.52     1155.59     35.12 o 
  -3   3  14        2.14       14.58      8.16 o 
  -2   3  14      943.84      909.77     26.12 o 
  -1   3  14      150.33      138.16     12.13 o 
   0   3  14       44.92       35.93     10.51 o 
   1   3  14      308.52      331.40     19.83 o 
   2   3  14      555.54      558.51     21.22 o 
   3   3  14       13.96        6.56      7.93 o 
   4   3  14      522.72      542.76     25.04 o 
  -5   4  14      858.02      894.91     40.26 o 
  -4   4  14       30.73       11.86      9.20 o 
  -3   4  14      826.04      850.11     30.85 o 
  -2   4  14        8.72       21.56      9.37 o 
  -1   4  14      141.73      146.61     15.01 o 
   0   4  14      543.47      532.98     21.19 o 
   1   4  14       35.93       32.56      8.65 o 
   2   4  14      468.87      471.79     23.43 o 
  -7   0  15      393.36      393.42     38.01 o 
  -5   0  15     2503.86     2547.59    100.45 o 
  -3   0  15      988.12     1025.01     40.10 o 
  -1   0  15      142.85      140.48     17.76 o 
   1   0  15     1034.23     1075.24     41.85 o 
   3   0  15      679.81      740.23     37.02 o 
  -7   1  15        3.02        7.02     11.08 o 
  -6   1  15      474.62      471.21     23.37 o 
  -5   1  15       14.23        9.87      8.68 o 
  -4   1  15     1287.08     1290.93     32.12 o 
  -3   1  15        2.72       11.82      9.33 o 
  -2   1  15      235.42      256.13     15.52 o 
  -1   1  15      106.07      106.58     11.39 o 
   0   1  15      229.43      230.55     21.94 o 
   1   1  15      331.06      333.39     19.17 o 
   2   1  15      421.99      420.07     21.73 o 
   3   1  15       34.52       27.37      8.57 o 
  -6   2  15       30.71       33.01     10.49 o 
  -5   2  15        0.71       -5.95      7.92 o 
  -4   2  15       38.49       56.46     11.77 o 
  -3   2  15      268.05      291.31     16.73 o 
  -2   2  15      456.92      444.02     19.21 o 
  -1   2  15       12.37        9.60      6.99 o 
   0   2  15      564.43      558.82     21.56 o 
   1   2  15       92.59      106.40     11.72 o 
   2   2  15      582.54      623.18     23.19 o 
  -4   3  15        1.39        5.10      8.60 o 
  -3   3  15      598.88      585.70     25.91 o 
  -2   3  15        4.91       14.44      8.46 o 
  -1   3  15      905.08      897.94     27.37 o 
   0   3  15        4.23        6.44      7.31 o 
   1   3  15      472.37      470.43     23.80 o 
  -2   0  16      827.52      942.17     40.65 o 
                                                 
